# Supplementary material for: Evolutionary and Characteristic Analysis of RING-DUF1117 E3 Ubiquitin Ligase Genes in Gossypium Discerning the Role of GhRDUF4D in Verticillium dahliae Resistance
Source: Biomolecules. 2021 Aug 3;11(8):1145. doi: 10.3390/biom11081145 (PMC8392396; doi:10.3390/biom11081145)
Supplement: Supplementary file 1 [file biomolecules-11-01145-s001.zip]

Archive with 8 entries (6 files):
- biomolecules-1296323-supplementary/
- biomolecules-1296323-supplementary/Supplementary Files/
- biomolecules-1296323-supplementary/Supplementary Files/supplementary-Figures.pdf
- biomolecules-1296323-supplementary/Supplementary Files/Table S1.xlsx
- biomolecules-1296323-supplementary/Supplementary Files/Table S2.xlsx
- biomolecules-1296323-supplementary/Supplementary Files/Table S3.xlsx
- biomolecules-1296323-supplementary/Supplementary Files/Table S4.xlsx
- biomolecules-1296323-supplementary/Supplementary Files/Table S5.xlsx
