# Supplementary material for: Evolutionary and Characteristic Analysis of RING-DUF1117 E3 Ubiquitin Ligase Genes in Gossypium Discerning the Role of GhRDUF4D in Verticillium dahliae Resistance
Source: Biomolecules. 2021 Aug 3;11(8):1145. doi: 10.3390/biom11081145 (PMC8392396; doi:10.3390/biom11081145)
Supplement: Supplementary file 1 [file biomolecules-11-01145-s001.zip › biomolecules-1296323-supplementary/Supplementary Files/Table S1.xlsx]

## Sheet: Table S1
Table S1 Primers used in the present study.
Primer name	Sequences (5'-3')	Destination
GhRDUF4D-in-F	acgggggactctagaggatccATGGAGACCTCTGGCATTGTTT	Gene cloning and over-expression vector construction
GhRDUF4D-in-R	gtagtcaggcgcgccggtaccAGAAGAGAGCATTAGACATTCATCATCT
GhRDUF4D-V-F	gtgagtaaggttaccgaattcCATCGGATCGAAGCGAGT	VIGS vector construction
GhRDUF4D-V-R	cgtgagctcggtaccggatccCCGAGCTCGATATTCTGCTT
GhRDUF4D-cds-F	ATGGAGACCTCTGGCATTGTTT	RT-PCR
GhRDUF4D-cds-R	AGAAGAGAGCATTAGACATTCATCATCT
GhRDUF4D-F	GGTCATGGGGATGTGACGACAG	RT-qPCR
GhRDUF4D-R	TCACTTCCACCACGAGACCTCA
GhRDUF1A-F	TGACGGATCTGGGTCCGGTTTA	RT-qPCR
GhRDUF1A-R	CGCAGTGGGTTTCCGAACAAAC
GhRDUF2A-F	GTTGGCCGTTTTGAGCAACCTC	RT-qPCR
GhRDUF2A-R	GATTCCGACCTTACGTGGCTCC
GhRDUF3A-F	ATCCCGTCATTGTCTTACGCGG	RT-qPCR
GhRDUF3A-R	CAAACCCTCCCCTGCTATGCTC
GhRDUF4A-F	AACGCAACCAACGAAGCCATTG	RT-qPCR
GhRDUF4A-R	CGGTTGCTGGGGATGATGTAGG
GhRDUF5A-F	ATCGCTCCCCTTTCTATCCCGT	RT-qPCR
GhRDUF5A-R	CAATCGCTGCTTTTGAAGCGGG
GhRDUF6A-F	GGGTTCTGGGTTTGAGCGGTTA	RT-qPCR
GhRDUF6A-R	CATTGCTTCCACTGCCGCTTTC
GhRDUF7A-F	TACTCCCTTGGCTTCGATTGCG	RT-qPCR
GhRDUF7A-R	CTCCAGCTGAAAACCTCCCCAC
GFP-F	GGATACGTGCAGGAGAGGACCA	RT-qPCR
GFP-R	CCAACTTGTGGCCGAGGATGTT
GhUBQ7-F	GAAGGCATTCCACCTGACCAAC	RT-qPCR
GhUBQ7-R	ACTCAATCCCCACCAGCCTTCTGG
AtSAND-F	AACTCTATGCAGCATTTGATCCACT	RT-qPCR
AtSAND-R	TGATTGCATATCTTTATCGCCATC
ITS1-F	AAAGTTTTAATGGTTCGCTAAGA	Fungal biomass detection
ST-VE1-R	CTTGGTCATTTAGAGGAAGTAA
