# Supplementary material for: Evolutionary and Characteristic Analysis of RING-DUF1117 E3 Ubiquitin Ligase Genes in Gossypium Discerning the Role of GhRDUF4D in Verticillium dahliae Resistance
Source: Biomolecules. 2021 Aug 3;11(8):1145. doi: 10.3390/biom11081145 (PMC8392396; doi:10.3390/biom11081145)
Supplement: Supplementary file 1 [file biomolecules-11-01145-s001.zip › biomolecules-1296323-supplementary/Supplementary Files/Table S2.xlsx]

## Sheet: Table S2
Table S2 Identification and nomenclature of RDUF genes in other species.
Gene ID	Name		Gene ID	Name
AT3G46620.1	AtRDUF1		GLYMA_18G184200	GmRDUF10
AT5G59550.1	AtRDUF2		GLYMA_14G067300	GmRDUF2
AT2G39720.1	AtRHC2A		GLYMA_07G134600	GmRDUF7
BnaA06g17960D	BnRDUF5A		GLYMA_02G249100	GmRDUF8
BnaCnng37520D	BnRDUF5C		GLYMA_15G036100	GmRDUF1
BnaC02g09910D	BnRDUF1C		GLYMA_13G338400	GmRDUF3
BnaA10g12520D	BnRDUF6A		Os05t0110000	OsRDUF3
BnaA03g09400D	BnRDUF2A		Os01t0972000	OsRDUF1
BnaC03g11820D	BnRDUF2C		Os03t0271600	OsRDUF2
BnaC09g34840D	BnRDUF6C		Tc05v2_p003170.1	TcRDUF1
BnaC03g22210D	BnRDUF3C		Tc10v2_p003060.1	TcRDUF3
BnaA03g18700D	BnRDUF3A		Tc09v2_p026670.1	TcRDUF2
BnaA02g07020D	BnRDUF1A		TraesCS1A02G029800.1	TaRDUF1A
BnaA05g05850D	BnRDUF4A		TraesCS1B02G036900.1	TaRDUF1B
BnaC04g05710D	BnRDUF4C		TraesCS1D02G030300.1	TaRDUF1D
HannXRQ_Chr07g0201591	HaRDUF5		TraesCS3B02G595200.1	TaRDUF2B
HannXRQ_Chr09g0250141	HaRDUF3		TraesCS3D02G532300.1	TaRDUF2D
HannXRQ_Chr11g0327621	HaRDUF2		TraesCS4A02G095800.1	TaRDUF2A
HannXRQ_Chr05g0135221	HaRDUF6		TraesCS4B02G209100.1	TaRDUF3B
HannXRQ_Chr12g0374181	HaRDUF1		TraesCS4D02G209500.1	TaRDUF3D
HannXRQ_Chr14g0460331	HaRDUF7		Zm00001d035677	ZmRDUF4
HannXRQ_Chr08g0220981	HaRDUF4		Zm00001d011076	ZmRDUF1
GLYMA_11G220400	GmRDUF6		Zm00001d047824	ZmRDUF5
GLYMA_12G060700	GmRDUF4		Zm00001d028590	ZmRDUF3
GLYMA_18G037000	GmRDUF9		Zm00001d017465	ZmRDUF2
GLYMA_11G137300	GmRDUF5
