# Supplementary material for: Evolutionary and Characteristic Analysis of RING-DUF1117 E3 Ubiquitin Ligase Genes in Gossypium Discerning the Role of GhRDUF4D in Verticillium dahliae Resistance
Source: Biomolecules. 2021 Aug 3;11(8):1145. doi: 10.3390/biom11081145 (PMC8392396; doi:10.3390/biom11081145)
Supplement: Supplementary file 1 [file biomolecules-11-01145-s001.zip › biomolecules-1296323-supplementary/Supplementary Files/Table S3.xlsx]

## Sheet: Table S3
Table S3 Ka/Ks ratio of ortholog or paralog gene pairs.
Seq 1	Seq 2	SynDif	Ks	NSynDif	Ka	Ka/Ks
GbRDUF2A	GhRDUF2A	0	0	1	0.0022	>1
GbRDUF2A	GaRDUF2	1	0.0068	0	0	0
GbRDUF2A	GbRDUF3D	8	0.0562	2	0.0044	0.0782918
GbRDUF2A	GhRDUF3D	8	0.0561	3	0.0066	0.117647
GbRDUF2A	GrRDUF6	7	0.049	2	0.0044	0.0897959
GbRDUF2A	GbRDUF5A	56	0.5279	27	0.0614	0.11631
GbRDUF2A	GhRDUF5A	56	0.5262	28	0.0638	0.121247
GbRDUF2A	GaRDUF4	56	0.5262	26	0.059	0.112125
GbRDUF2A	GbRDUF5D	56.5	0.5429	29.5	0.0671	0.123596
GbRDUF2A	GhRDUF5D	56.5	0.542	30.5	0.0695	0.128229
GbRDUF2A	GrRDUF3	56.5	0.5429	29.5	0.0671	0.123596
GhRDUF2A	GaRDUF2	1	0.0068	1	0.0022	0.323529
GhRDUF2A	GbRDUF3D	8	0.0562	3	0.0066	0.117438
GhRDUF2A	GhRDUF3D	8	0.0561	4	0.0088	0.156863
GhRDUF2A	GrRDUF6	7	0.0489	3	0.0066	0.134969
GhRDUF2A	GbRDUF5A	56	0.5275	28	0.0637	0.120758
GhRDUF2A	GhRDUF5A	56	0.5258	29	0.0662	0.125903
GhRDUF2A	GaRDUF4	56	0.5258	27	0.0614	0.116774
GhRDUF2A	GbRDUF5D	56.5	0.5424	30.5	0.0695	0.128134
GhRDUF2A	GhRDUF5D	56.5	0.5415	31.5	0.0719	0.132779
GhRDUF2A	GrRDUF3	56.5	0.5424	30.5	0.0695	0.128134
GaRDUF2	GbRDUF3D	9	0.0636	2	0.0044	0.0691824
GaRDUF2	GhRDUF3D	9	0.0634	3	0.0066	0.104101
GaRDUF2	GrRDUF6	8	0.0562	2	0.0044	0.0782918
GaRDUF2	GbRDUF5A	56	0.5279	27	0.0614	0.11631
GaRDUF2	GhRDUF5A	56	0.5262	28	0.0638	0.121247
GaRDUF2	GaRDUF4	56	0.5262	26	0.059	0.112125
GaRDUF2	GbRDUF5D	56.5	0.5429	29.5	0.0671	0.123596
GaRDUF2	GhRDUF5D	56.5	0.542	30.5	0.0695	0.128229
GaRDUF2	GrRDUF3	56.5	0.5429	29.5	0.0671	0.123596
GbRDUF3D	GhRDUF3D	2	0.0136	1	0.0022	0.161765
GbRDUF3D	GrRDUF6	1	0.0068	0	0	0
GbRDUF3D	GbRDUF5A	59	0.5692	25	0.0567	0.0996135
GbRDUF3D	GhRDUF5A	59	0.5673	26	0.0591	0.104178
GbRDUF3D	GaRDUF4	59	0.5673	24	0.0544	0.0958928
GbRDUF3D	GbRDUF5D	59.5	0.5854	27.5	0.0624	0.106594
GbRDUF3D	GhRDUF5D	59.5	0.5844	28.5	0.0648	0.110883
GbRDUF3D	GrRDUF3	59.5	0.5854	27.5	0.0624	0.106594
GhRDUF3D	GrRDUF6	1	0.0068	1	0.0022	0.323529
GhRDUF3D	GbRDUF5A	57	0.5391	26	0.0591	0.109627
GhRDUF3D	GhRDUF5A	57	0.5373	27	0.0615	0.114461
GhRDUF3D	GaRDUF4	57	0.5373	25	0.0567	0.105528
GhRDUF3D	GbRDUF5D	59.5	0.5834	28.5	0.0648	0.111073
GhRDUF3D	GhRDUF5D	59.5	0.5824	29.5	0.0672	0.115385
GhRDUF3D	GrRDUF3	59.5	0.5834	28.5	0.0648	0.111073
GrRDUF6	GbRDUF5A	58	0.5549	25	0.0567	0.102181
GrRDUF6	GhRDUF5A	58	0.553	26	0.0591	0.106872
GrRDUF6	GaRDUF4	58	0.553	24	0.0544	0.0983725
GrRDUF6	GbRDUF5D	58.5	0.5706	27.5	0.0624	0.109359
GrRDUF6	GhRDUF5D	58.5	0.5697	28.5	0.0648	0.113744
GrRDUF6	GrRDUF3	58.5	0.5706	27.5	0.0624	0.109359
GbRDUF5A	GhRDUF5A	0	0	1	0.0022	>1
GbRDUF5A	GaRDUF4	1	0.0068	1	0.0022	0.323529
GbRDUF5A	GbRDUF5D	9	0.0641	5	0.011	0.171607
GbRDUF5A	GhRDUF5D	9	0.064	6	0.0132	0.20625
GbRDUF5A	GrRDUF3	8	0.0567	5	0.011	0.194004
GhRDUF5A	GaRDUF4	1	0.0068	2	0.0044	0.647059
GhRDUF5A	GbRDUF5D	9	0.0639	6	0.0132	0.206573
GhRDUF5A	GhRDUF5D	9	0.0639	7	0.0154	0.241002
GhRDUF5A	GrRDUF3	8	0.0566	6	0.0132	0.233216
GaRDUF4	GbRDUF5D	10	0.0714	4	0.0088	0.123249
GaRDUF4	GhRDUF5D	10	0.0713	5	0.011	0.154278
GaRDUF4	GrRDUF3	9	0.0639	4	0.0088	0.137715
GbRDUF5D	GhRDUF5D	0	0	1	0.0022	>1
GbRDUF5D	GrRDUF3	3	0.021	0	0	0
GhRDUF5D	GrRDUF3	3	0.021	1	0.0022	0.104762
GbRDUF3A	GhRDUF3A	1	0.0067	2	0.0044	0.656716
GbRDUF3A	GbRDUF2D	6	0.0413	4	0.0088	0.213075
GbRDUF3A	GhRDUF2D	6	0.0413	4	0.0088	0.213075
GbRDUF3A	GrRDUF5	8	0.0556	5	0.011	0.197842
GbRDUF3A	GbRDUF7A	59.17	0.585	75.83	0.186	0.317949
GbRDUF3A	GhRDUF7A	59.17	0.585	74.83	0.1832	0.313162
GbRDUF3A	GaRDUF6	59.17	0.585	76.83	0.1888	0.322735
GbRDUF3A	GbRDUF7D	59.17	0.5916	76.83	0.1883	0.318289
GbRDUF3A	GrRDUF7	59.17	0.5875	73.83	0.1803	0.306894
GbRDUF3A	GhRDUF7D	59.17	0.5896	75.83	0.1857	0.314959
GbRDUF3A	GbRDUF6A	80.17	0.9574	111.83	0.2956	0.308753
GbRDUF3A	GhRDUF6A	80.17	0.9618	110.83	0.2921	0.303701
GbRDUF3A	GbRDUF6D	81.17	0.9866	109.83	0.2889	0.292824
GbRDUF3A	GrRDUF4	81.17	0.9854	109.83	0.289	0.293282
GbRDUF3A	GhRDUF6D	81.67	0.9923	110.33	0.2909	0.293157
GbRDUF3A	GaRDUF5	81.17	0.9866	110.83	0.2921	0.296067
GhRDUF3A	GbRDUF2D	7	0.0483	6	0.0133	0.275362
GhRDUF3A	GhRDUF2D	7	0.0483	6	0.0133	0.275362
GhRDUF3A	GrRDUF5	9	0.0628	7	0.0155	0.246815
GhRDUF3A	GbRDUF7A	60.67	0.6067	77.33	0.1903	0.313664
GhRDUF3A	GhRDUF7A	60.67	0.6067	76.33	0.1875	0.309049
GhRDUF3A	GaRDUF6	60.67	0.6067	78.33	0.1931	0.318279
GhRDUF3A	GbRDUF7D	60.67	0.6137	78.33	0.1926	0.313834
GhRDUF3A	GrRDUF7	60.67	0.6094	75.33	0.1845	0.302757
GhRDUF3A	GhRDUF7D	60.67	0.6115	77.33	0.1899	0.310548
GhRDUF3A	GbRDUF6A	80.67	0.9674	113.33	0.3006	0.31073
GhRDUF3A	GhRDUF6A	80.67	0.9718	112.33	0.2971	0.305721
GhRDUF3A	GbRDUF6D	81.67	0.9969	111.33	0.2939	0.294814
GhRDUF3A	GrRDUF4	81.67	0.9958	111.33	0.2939	0.29514
GhRDUF3A	GhRDUF6D	82.17	1.0027	111.83	0.2959	0.295103
GhRDUF3A	GaRDUF5	81.67	0.9969	112.33	0.2971	0.298024
GbRDUF2D	GhRDUF2D	0	0	0	0	1
GbRDUF2D	GrRDUF5	2	0.0135	1	0.0022	0.162963
GbRDUF2D	GbRDUF7A	57.5	0.5623	74.5	0.1822	0.324026
GbRDUF2D	GhRDUF7A	57.5	0.5623	75.5	0.1849	0.328828
GbRDUF2D	GaRDUF6	57.5	0.5623	75.5	0.1849	0.328828
GbRDUF2D	GbRDUF7D	55.5	0.5396	75.5	0.1844	0.341735
GbRDUF2D	GrRDUF7	55.5	0.536	72.5	0.1765	0.329291
GbRDUF2D	GhRDUF7D	55.5	0.5378	74.5	0.1818	0.338044
GbRDUF2D	GbRDUF6A	79.5	0.9457	109.5	0.2878	0.304325
GbRDUF2D	GhRDUF6A	79.5	0.95	108.5	0.2844	0.299368
GbRDUF2D	GbRDUF6D	80.5	0.9745	107.5	0.2812	0.288558
GbRDUF2D	GrRDUF4	80.5	0.9733	107.5	0.2813	0.289017
GbRDUF2D	GhRDUF6D	81	0.9801	108	0.2832	0.28895
GbRDUF2D	GaRDUF5	80.5	0.9745	108.5	0.2844	0.291842
GhRDUF2D	GrRDUF5	2	0.0135	1	0.0022	0.162963
GhRDUF2D	GbRDUF7A	57.5	0.5623	74.5	0.1822	0.324026
GhRDUF2D	GhRDUF7A	57.5	0.5623	75.5	0.1849	0.328828
GhRDUF2D	GaRDUF6	57.5	0.5623	75.5	0.1849	0.328828
GhRDUF2D	GbRDUF7D	55.5	0.5396	75.5	0.1844	0.341735
GhRDUF2D	GrRDUF7	55.5	0.536	72.5	0.1765	0.329291
GhRDUF2D	GhRDUF7D	55.5	0.5378	74.5	0.1818	0.338044
GhRDUF2D	GbRDUF6A	79.5	0.9457	109.5	0.2878	0.304325
GhRDUF2D	GhRDUF6A	79.5	0.95	108.5	0.2844	0.299368
GhRDUF2D	GbRDUF6D	80.5	0.9745	107.5	0.2812	0.288558
GhRDUF2D	GrRDUF4	80.5	0.9733	107.5	0.2813	0.289017
GhRDUF2D	GhRDUF6D	81	0.9801	108	0.2832	0.28895
GhRDUF2D	GaRDUF5	80.5	0.9745	108.5	0.2844	0.291842
GrRDUF5	GbRDUF7A	58.5	0.577	74.5	0.1822	0.315771
GrRDUF5	GhRDUF7A	58.5	0.577	75.5	0.1849	0.320451
GrRDUF5	GaRDUF6	58.5	0.577	75.5	0.1849	0.320451
GrRDUF5	GbRDUF7D	56.5	0.554	75.5	0.1844	0.332852
GrRDUF5	GrRDUF7	56.5	0.5502	72.5	0.1765	0.320792
GrRDUF5	GhRDUF7D	56.5	0.5521	74.5	0.1818	0.329288
GrRDUF5	GbRDUF6A	80.5	0.97	110.5	0.291	0.3
GrRDUF5	GhRDUF6A	80.5	0.9745	109.5	0.2876	0.295126
GrRDUF5	GbRDUF6D	81.5	0.9997	108.5	0.2844	0.284485
GrRDUF5	GrRDUF4	81.5	0.9985	108.5	0.2844	0.284827
GrRDUF5	GhRDUF6D	82	1.0055	109	0.2864	0.284833
GrRDUF5	GaRDUF5	81.5	0.9997	109.5	0.2876	0.287686
GbRDUF7A	GhRDUF7A	0	0	1	0.0022	>1
GbRDUF7A	GaRDUF6	0	0	1	0.0022	>1
GbRDUF7A	GbRDUF7D	8	0.0592	8	0.0174	0.293919
GbRDUF7A	GrRDUF7	9	0.0666	7	0.0152	0.228228
GbRDUF7A	GhRDUF7D	8	0.059	7	0.0152	0.257627
GbRDUF7A	GbRDUF6A	78.33	0.9657	111.67	0.2919	0.302268
GbRDUF7A	GhRDUF6A	78.33	0.9702	110.67	0.2885	0.297361
GbRDUF7A	GbRDUF6D	79.33	0.996	109.67	0.2853	0.286446
GbRDUF7A	GrRDUF4	79.33	0.9948	109.67	0.2854	0.286892
GbRDUF7A	GhRDUF6D	79.33	0.9888	110.67	0.2889	0.292172
GbRDUF7A	GaRDUF5	79.33	0.996	110.67	0.2885	0.289659
GhRDUF7A	GaRDUF6	0	0	2	0.0043	>1
GhRDUF7A	GbRDUF7D	8	0.0592	9	0.0196	0.331081
GhRDUF7A	GrRDUF7	9	0.0666	8	0.0174	0.261261
GhRDUF7A	GhRDUF7D	8	0.059	8	0.0174	0.294915
GhRDUF7A	GbRDUF6A	78.33	0.9657	112.67	0.2952	0.305685
GhRDUF7A	GhRDUF6A	78.33	0.9702	111.67	0.2917	0.30066
GhRDUF7A	GbRDUF6D	79.33	0.996	110.67	0.2885	0.289659
GhRDUF7A	GrRDUF4	79.33	0.9948	110.67	0.2886	0.290109
GhRDUF7A	GhRDUF6D	79.33	0.9888	111.67	0.2921	0.295409
GhRDUF7A	GaRDUF5	79.33	0.996	111.67	0.2917	0.292871
GaRDUF6	GbRDUF7D	8	0.0592	9	0.0196	0.331081
GaRDUF6	GrRDUF7	9	0.0666	8	0.0174	0.261261
GaRDUF6	GhRDUF7D	8	0.059	8	0.0174	0.294915
GaRDUF6	GbRDUF6A	78.33	0.9657	112.67	0.2952	0.305685
GaRDUF6	GhRDUF6A	78.33	0.9702	111.67	0.2917	0.30066
GaRDUF6	GbRDUF6D	79.33	0.996	110.67	0.2885	0.289659
GaRDUF6	GrRDUF4	79.33	0.9948	110.67	0.2886	0.290109
GaRDUF6	GhRDUF6D	79.33	0.9888	111.67	0.2921	0.295409
GaRDUF6	GaRDUF5	79.33	0.996	111.67	0.2917	0.292871
GbRDUF7D	GrRDUF7	1	0.0072	5	0.0108	1.5
GbRDUF7D	GhRDUF7D	0	0	1	0.0021	>1
GbRDUF7D	GbRDUF6A	79.5	1.0114	117.5	0.3099	0.306407
GbRDUF7D	GhRDUF6A	79.5	1.0165	116.5	0.3064	0.301426
GbRDUF7D	GbRDUF6D	80.5	1.0441	115.5	0.3032	0.290394
GbRDUF7D	GrRDUF4	80.5	1.0428	115.5	0.3032	0.290756
GbRDUF7D	GhRDUF6D	80.5	1.0362	116.5	0.3068	0.296082
GbRDUF7D	GaRDUF5	80.5	1.0441	116.5	0.3064	0.293458
GrRDUF7	GhRDUF7D	1	0.0072	4	0.0086	1.19444
GrRDUF7	GbRDUF6A	81.67	1.0612	116.33	0.3067	0.289012
GrRDUF7	GhRDUF6A	81.67	1.0666	115.33	0.3032	0.284268
GrRDUF7	GbRDUF6D	82.67	1.0961	114.33	0.2999	0.273606
GrRDUF7	GrRDUF4	82.67	1.0946	114.33	0.3	0.274073
GrRDUF7	GhRDUF6D	82.67	1.0875	115.33	0.3036	0.279172
GrRDUF7	GaRDUF5	82.67	1.0961	115.33	0.3032	0.276617
GhRDUF7D	GbRDUF6A	79.5	1.0065	116.5	0.3069	0.304918
GhRDUF7D	GhRDUF6A	79.5	1.0114	115.5	0.3034	0.29998
GhRDUF7D	GbRDUF6D	80.5	1.0388	114.5	0.3002	0.288987
GhRDUF7D	GrRDUF4	80.5	1.0375	114.5	0.3003	0.289446
GhRDUF7D	GhRDUF6D	80.5	1.0311	115.5	0.3038	0.294637
GhRDUF7D	GaRDUF5	80.5	1.0388	115.5	0.3034	0.292068
GbRDUF6A	GhRDUF6A	2	0.0138	1	0.0022	0.15942
GbRDUF6A	GbRDUF6D	3	0.0208	2	0.0044	0.211538
GbRDUF6A	GrRDUF4	3	0.0208	3	0.0066	0.317308
GbRDUF6A	GhRDUF6D	4	0.0277	3	0.0066	0.238267
GbRDUF6A	GaRDUF5	1	0.0069	1	0.0022	0.318841
GhRDUF6A	GbRDUF6D	3	0.0208	1	0.0022	0.105769
GhRDUF6A	GrRDUF4	3	0.0208	2	0.0044	0.211538
GhRDUF6A	GhRDUF6D	4	0.0278	2	0.0044	0.158273
GhRDUF6A	GaRDUF5	1	0.0069	0	0	0
GbRDUF6D	GrRDUF4	0	0	1	0.0022	>1
GbRDUF6D	GhRDUF6D	1	0.0068	1	0.0022	0.323529
GbRDUF6D	GaRDUF5	2	0.0138	1	0.0022	0.15942
GrRDUF4	GhRDUF6D	1	0.0068	2	0.0044	0.647059
GrRDUF4	GaRDUF5	2	0.0138	2	0.0044	0.318841
GhRDUF6D	GaRDUF5	3	0.0207	2	0.0044	0.21256
GbRDUF1A	GaRDUF1	1	0.0069	0	0	0
GbRDUF1A	GhRDUF1A	0	0	0	0	1
GbRDUF1A	GrRDUF2	4	0.0278	4	0.0088	0.316547
GbRDUF1A	GbRDUF1D	2.5	0.0173	5.5	0.012	0.693642
GbRDUF1A	GhRDUF1D	2.5	0.0173	5.5	0.012	0.693642
GbRDUF1A	GbRDUF4A	55	0.5412	61	0.1448	0.267554
GbRDUF1A	GhRDUF4A	55	0.5412	60	0.1422	0.262749
GbRDUF1A	GbRDUF4D	59.5	0.6031	56.5	0.1334	0.221191
GbRDUF1A	GaRDUF3	55	0.5412	62	0.1474	0.272358
GbRDUF1A	GhRDUF4D	59.5	0.6031	54.5	0.1282	0.212568
GbRDUF1A	GrRDUF1	57	0.5681	56	0.1319	0.232177
GaRDUF1	GhRDUF1A	1	0.0069	0	0	0
GaRDUF1	GrRDUF2	5	0.0349	4	0.0088	0.252149
GaRDUF1	GbRDUF1D	3.5	0.0244	5.5	0.012	0.491803
GaRDUF1	GhRDUF1D	3.5	0.0244	5.5	0.012	0.491803
GaRDUF1	GbRDUF4A	56	0.5558	61	0.1448	0.260525
GaRDUF1	GhRDUF4A	56	0.5558	60	0.1422	0.255847
GaRDUF1	GbRDUF4D	60.5	0.6188	56.5	0.1334	0.215579
GaRDUF1	GaRDUF3	56	0.5558	62	0.1474	0.265203
GaRDUF1	GhRDUF4D	60.5	0.6188	54.5	0.1282	0.207175
GaRDUF1	GrRDUF1	58	0.5832	56	0.1319	0.226166
GhRDUF1A	GrRDUF2	4	0.0278	4	0.0088	0.316547
GhRDUF1A	GbRDUF1D	2.5	0.0173	5.5	0.012	0.693642
GhRDUF1A	GhRDUF1D	2.5	0.0173	5.5	0.012	0.693642
GhRDUF1A	GbRDUF4A	55	0.5412	61	0.1448	0.267554
GhRDUF1A	GhRDUF4A	55	0.5412	60	0.1422	0.262749
GhRDUF1A	GbRDUF4D	59.5	0.6031	56.5	0.1334	0.221191
GhRDUF1A	GaRDUF3	55	0.5412	62	0.1474	0.272358
GhRDUF1A	GhRDUF4D	59.5	0.6031	54.5	0.1282	0.212568
GhRDUF1A	GrRDUF1	57	0.5681	56	0.1319	0.232177
GrRDUF2	GbRDUF1D	2.5	0.0173	5.5	0.0121	0.699422
GrRDUF2	GhRDUF1D	2.5	0.0173	5.5	0.0121	0.699422
GrRDUF2	GbRDUF4A	52	0.4971	61	0.1449	0.291491
GrRDUF2	GhRDUF4A	52	0.4971	60	0.1423	0.28626
GrRDUF2	GbRDUF4D	56.5	0.5554	56.5	0.1335	0.240367
GrRDUF2	GaRDUF3	52	0.4971	62	0.1475	0.296721
GrRDUF2	GhRDUF4D	56.5	0.5554	54.5	0.1283	0.231005
GrRDUF2	GrRDUF1	54	0.5225	56	0.1321	0.252823
GbRDUF1D	GhRDUF1D	0	0	0	0	1
GbRDUF1D	GbRDUF4A	53.67	0.524	62.33	0.1482	0.282824
GbRDUF1D	GhRDUF4A	53.67	0.524	61.33	0.1455	0.277672
GbRDUF1D	GbRDUF4D	58.17	0.5847	57.83	0.1367	0.233795
GbRDUF1D	GaRDUF3	53.67	0.524	63.33	0.1508	0.287786
GbRDUF1D	GhRDUF4D	58.17	0.5847	55.83	0.1315	0.224902
GbRDUF1D	GrRDUF1	55.67	0.5504	57.33	0.1353	0.245821
GhRDUF1D	GbRDUF4A	53.67	0.524	62.33	0.1482	0.282824
GhRDUF1D	GhRDUF4A	53.67	0.524	61.33	0.1455	0.277672
GhRDUF1D	GbRDUF4D	58.17	0.5847	57.83	0.1367	0.233795
GhRDUF1D	GaRDUF3	53.67	0.524	63.33	0.1508	0.287786
GhRDUF1D	GhRDUF4D	58.17	0.5847	55.83	0.1315	0.224902
GhRDUF1D	GrRDUF1	55.67	0.5504	57.33	0.1353	0.245821
GbRDUF4A	GhRDUF4A	0	0	1	0.0021	>1
GbRDUF4A	GbRDUF4D	6.5	0.0479	11.5	0.0251	0.524008
GbRDUF4A	GaRDUF3	0	0	1	0.0021	>1
GbRDUF4A	GhRDUF4D	6.5	0.0479	9.5	0.0207	0.43215
GbRDUF4A	GrRDUF1	4	0.0292	8	0.0174	0.59589
GhRDUF4A	GbRDUF4D	6.5	0.0479	12.5	0.0273	0.569937
GhRDUF4A	GaRDUF3	0	0	2	0.0043	>1
GhRDUF4A	GhRDUF4D	6.5	0.0479	10.5	0.0229	0.478079
GhRDUF4A	GrRDUF1	4	0.0292	9	0.0195	0.667808
GbRDUF4D	GaRDUF3	6.5	0.0479	12.5	0.0273	0.569937
GbRDUF4D	GhRDUF4D	0	0	2	0.0043	>1
GbRDUF4D	GrRDUF1	2	0.0144	5	0.0108	0.75
GaRDUF3	GhRDUF4D	6.5	0.0479	10.5	0.0229	0.478079
GaRDUF3	GrRDUF1	4	0.0292	9	0.0195	0.667808
GhRDUF4D	GrRDUF1	2	0.0144	3	0.0065	0.451389
