# Supplementary material for: Evolutionary and Characteristic Analysis of RING-DUF1117 E3 Ubiquitin Ligase Genes in Gossypium Discerning the Role of GhRDUF4D in Verticillium dahliae Resistance
Source: Biomolecules. 2021 Aug 3;11(8):1145. doi: 10.3390/biom11081145 (PMC8392396; doi:10.3390/biom11081145)
Supplement: Supplementary file 1 [file biomolecules-11-01145-s001.zip › biomolecules-1296323-supplementary/Supplementary Files/Table S4.xlsx]

## Sheet: Table S4
Table S4 Annotation of the conserved motifs identified in RDUF in Gossypium.
Motifs	Sequence	Annotation
motif 1	HCAVCKEPFELGTEAREMPCKHJYHSBCIJPWLSLRNSCPVCRHELPAER	zf-RING_2
motif 2	YDDGSGSGLRPLPASMSEFLMGSGFDRLLDQLSQMEIQGVGRFEQPPASK	None
motif 3	EDPVVCPECDGGFIEEIESSR	zinc_ribbon_9
motif 4	NDLDEEAVGLTIWRLPGGGFAVGRFTGGR	Protein of unknown function (DUF1117)
motif 5	RNGGDRSPFNPVIVLRGPTSESSGSGNER	None
motif 6	MSMTSSYWCYRCNRL	zinc_ribbon_9
motif 7	RSGRGSGFRRVSRSLSSFFGG	None
motif 8	AAIESMPVIKIVGTH	None
motif 9	SPSHAATRLDSGPSRTGSPSPTPTARRRR	None
motif 10	AARAFTPAAVYANPSPGTAVL	None
