# Supplementary material for: Evolutionary and Characteristic Analysis of RING-DUF1117 E3 Ubiquitin Ligase Genes in Gossypium Discerning the Role of GhRDUF4D in Verticillium dahliae Resistance
Source: Biomolecules. 2021 Aug 3;11(8):1145. doi: 10.3390/biom11081145 (PMC8392396; doi:10.3390/biom11081145)
Supplement: Supplementary file 1 [file biomolecules-11-01145-s001.zip › biomolecules-1296323-supplementary/Supplementary Files/Table S5.xlsx]

## Sheet: Table S5
Table S5 cis-elements predited in 14 GhRDUF promoter regions.
Gene name	Elements	Sequences	Position	Matrix score	Strand	Function
GhRDUF1A	AAGAA-motif	GAAAGAA	970	7	+	cis-acting element involved in the abscisic acid responsiveness
GhRDUF1A	AAGAA-motif	gGTAAAGAAA	1405	9	-
GhRDUF1A	ABRE	ACGTG	647	5	+	cis-acting element involved in the abscisic acid responsiveness
GhRDUF1A	ABRE	ACGTG	981	5	-	cis-acting element involved in the abscisic acid responsiveness
GhRDUF1A	ABRE	ACGTG	1640	5	-	cis-acting element involved in the abscisic acid responsiveness
GhRDUF1A	as-1	TGACG	99	5	+
GhRDUF1A	as-1	TGACG	1182	5	-
GhRDUF1A	as-1	TGACG	1642	5	-
GhRDUF1A	Box 4	ATTAAT	1081	6	-	part of a conserved DNA module involved in light responsiveness
GhRDUF1A	Box 4	ATTAAT	1241	6	-	part of a conserved DNA module involved in light responsiveness
GhRDUF1A	Box 4	ATTAAT	1283	6	-	part of a conserved DNA module involved in light responsiveness
GhRDUF1A	Box 4	ATTAAT	1464	6	-	part of a conserved DNA module involved in light responsiveness
GhRDUF1A	box S	AGCCACC	1838	7	+
GhRDUF1A	CAAT-box	CAAT	97	4	-
GhRDUF1A	CAAT-box	CAAAT	138	5	-	common cis-acting element in promoter and enhancer regions
GhRDUF1A	CAAT-box	CAAT	184	4	-
GhRDUF1A	CAAT-box	CAAAT	254	5	-	common cis-acting element in promoter and enhancer regions
GhRDUF1A	CAAT-box	CAAT	376	4	+
GhRDUF1A	CAAT-box	CAAT	507	4	-
GhRDUF1A	CAAT-box	CAAT	511	4	+
GhRDUF1A	CAAT-box	CAAT	513	4	-
GhRDUF1A	CAAT-box	CAAT	612	4	-
GhRDUF1A	CAAT-box	CAAT	756	4	-
GhRDUF1A	CAAT-box	CAAAT	1087	5	-	common cis-acting element in promoter and enhancer regions
GhRDUF1A	CAAT-box	CAAT	1134	4	+
GhRDUF1A	CAAT-box	CAAT	1156	4	-
GhRDUF1A	CAAT-box	CAAAT	1416	5	+	common cis-acting element in promoter and enhancer regions
GhRDUF1A	CAAT-box	CAAAT	1443	5	-	common cis-acting element in promoter and enhancer regions
GhRDUF1A	CAAT-box	CCAAT	1778	5	+	common cis-acting element in promoter and enhancer regions
GhRDUF1A	CAAT-box	CAAT	1779	4	+
GhRDUF1A	CAAT-box	CAAT	1781	4	-
GhRDUF1A	CAAT-box	CAAT	1791	4	+
GhRDUF1A	CAAT-box	CCAAT	1826	5	+	common cis-acting element in promoter and enhancer regions
GhRDUF1A	CAAT-box	CAAT	1827	4	+
GhRDUF1A	CAAT-box	CAAAT	1957	5	-	common cis-acting element in promoter and enhancer regions
GhRDUF1A	CGTCA-motif	CGTCA	99	5	-	cis-acting regulatory element involved in the MeJA-responsiveness
GhRDUF1A	CGTCA-motif	CGTCA	1182	5	+	cis-acting regulatory element involved in the MeJA-responsiveness
GhRDUF1A	CGTCA-motif	CGTCA	1642	5	+	cis-acting regulatory element involved in the MeJA-responsiveness
GhRDUF1A	CTAG-motif	ACTAGCAGAA	770	9	+
GhRDUF1A	DRE core	GCCGAC	457	6	+
GhRDUF1A	ERE	ATTTTAAA	1301	8	+
GhRDUF1A	ERE	ATTTCATA	1430	8	+
GhRDUF1A	GATA-motif	AAGGATAAGG	692	9	-	part of a light responsive element
GhRDUF1A	G-box	CACGTC	646	6	-	cis-acting regulatory element involved in light responsiveness
GhRDUF1A	G-box	CACGTC	981	6	+	cis-acting regulatory element involved in light responsiveness
GhRDUF1A	G-box	CACGTC	1640	6	+	cis-acting regulatory element involved in light responsiveness
GhRDUF1A	G-box	GCCACGTGGA	1839	9	+	cis-acting regulatory element involved in light responsiveness
GhRDUF1A	GC-motif	CCCCCG	60	6	-	enhancer-like element involved in anoxic specific inducibility
GhRDUF1A	GC-motif	CCCCCG	843	6	+	enhancer-like element involved in anoxic specific inducibility
GhRDUF1A	GC-motif	CCCCCG	937	6	+	enhancer-like element involved in anoxic specific inducibility
GhRDUF1A	GC-motif	CCCCCG	1750	6	+	enhancer-like element involved in anoxic specific inducibility
GhRDUF1A	GCN4_motif	TGAGTCA	141	7	-	cis-regulatory element involved in endosperm expression
GhRDUF1A	GT1-motif	GGTTAAT	262	7	+	light responsive element
GhRDUF1A	GT1-motif	GGTTAA	1759	6	-	light responsive element
GhRDUF1A	I-box	atGATAAGGTC	690	10	-	part of a light responsive element
GhRDUF1A	LTR	CCGAAA	1924	6	+	cis-acting element involved in low-temperature responsiveness
GhRDUF1A	MBS	CAACTG	1618	6	-	MYB binding site involved in drought-inducibility
GhRDUF1A	MBSI	aaaAaaC(G/C)GTTA	1495	10.5	-	MYB binding site involved in flavonoid biosynthetic genes regulation
GhRDUF1A	MRE	AACCTAA	1761	7	+	MYB binding site involved in light responsiveness
GhRDUF1A	MYB	TAACCA	261	6	-
GhRDUF1A	MYB	CAACCA	1554	6	+
GhRDUF1A	Myb	CAACTG	1618	6	-
GhRDUF1A	MYB-like sequence	TAACCA	261	6	-
GhRDUF1A	MYC	CAATTG	511	6	+
GhRDUF1A	MYC	CAATTG	1779	6	-
GhRDUF1A	Sp1	GGGCGG	593	6	-	light responsive element
GhRDUF1A	Sp1	GGGCGG	651	6	+	light responsive element
GhRDUF1A	STRE	AGGGG	976	5	+
GhRDUF1A	TATA	TATAAAAT	1064	8	-
GhRDUF1A	TATA	TATAAAAT	1226	8	-
GhRDUF1A	TATA	TATAAAAT	1256	8	-
GhRDUF1A	TATA-box	TATA	447	4	+	core promoter element around -30 of transcription start
GhRDUF1A	TATA-box	ATTATA	1053	6	+	core promoter element around -30 of transcription start
GhRDUF1A	TATA-box	TATAA	1054	5	-	core promoter element around -30 of transcription start
GhRDUF1A	TATA-box	TATA	1055	4	-	core promoter element around -30 of transcription start
GhRDUF1A	TATA-box	TATAAAA	1065	7	-	core promoter element around -30 of transcription start
GhRDUF1A	TATA-box	TATAAA	1066	6	-	core promoter element around -30 of transcription start
GhRDUF1A	TATA-box	TATAA	1067	5	-	core promoter element around -30 of transcription start
GhRDUF1A	TATA-box	TATA	1068	4	-	core promoter element around -30 of transcription start
GhRDUF1A	TATA-box	ATTATA	1076	6	+	core promoter element around -30 of transcription start
GhRDUF1A	TATA-box	TATAA	1077	5	-	core promoter element around -30 of transcription start
GhRDUF1A	TATA-box	TATATTTATATTT	1078	12	+	core promoter element around -30 of transcription start
GhRDUF1A	TATA-box	TATAAAA	1227	7	-	core promoter element around -30 of transcription start
GhRDUF1A	TATA-box	TATAAA	1228	6	-	core promoter element around -30 of transcription start
GhRDUF1A	TATA-box	TATAA	1229	5	-	core promoter element around -30 of transcription start
GhRDUF1A	TATA-box	TATA	1230	4	-	core promoter element around -30 of transcription start
GhRDUF1A	TATA-box	TATAAAA	1257	7	-	core promoter element around -30 of transcription start
GhRDUF1A	TATA-box	TATAAA	1258	6	-	core promoter element around -30 of transcription start
GhRDUF1A	TATA-box	TATAA	1259	5	-	core promoter element around -30 of transcription start
GhRDUF1A	TATA-box	TATA	1260	4	-	core promoter element around -30 of transcription start
GhRDUF1A	TATA-box	ATATAT	1297	6	-	core promoter element around -30 of transcription start
GhRDUF1A	TATA-box	TATA	1298	4	-	core promoter element around -30 of transcription start
GhRDUF1A	TATA-box	TATTTAAA	1303	8	-	core promoter element around -30 of transcription start
GhRDUF1A	TATA-box	TATAAAT	1383	7	-	core promoter element around -30 of transcription start
GhRDUF1A	TATA-box	TATAAA	1384	6	-	core promoter element around -30 of transcription start
GhRDUF1A	TATA-box	TATAA	1385	5	-	core promoter element around -30 of transcription start
GhRDUF1A	TATA-box	TATA	1386	4	-	core promoter element around -30 of transcription start
GhRDUF1A	TATA-box	ATTATA	1419	6	+	core promoter element around -30 of transcription start
GhRDUF1A	TATA-box	TATAA	1420	5	-	core promoter element around -30 of transcription start
GhRDUF1A	TATA-box	TATA	1421	4	-	core promoter element around -30 of transcription start
GhRDUF1A	TATA-box	ccTATAAAaa	1517	9	-	core promoter element around -30 of transcription start
GhRDUF1A	TATA-box	TATAAAA	1518	7	-	core promoter element around -30 of transcription start
GhRDUF1A	TATA-box	TATAAA	1519	6	-	core promoter element around -30 of transcription start
GhRDUF1A	TATA-box	TATAA	1520	5	-	core promoter element around -30 of transcription start
GhRDUF1A	TATA-box	TATA	1521	4	-	core promoter element around -30 of transcription start
GhRDUF1A	TGACG-motif	TGACG	99	5	+	cis-acting regulatory element involved in the MeJA-responsiveness
GhRDUF1A	TGACG-motif	TGACG	1182	5	-	cis-acting regulatory element involved in the MeJA-responsiveness
GhRDUF1A	TGACG-motif	TGACG	1642	5	-	cis-acting regulatory element involved in the MeJA-responsiveness
GhRDUF1A	TGA-element	AACGAC	778	6	+	auxin-responsive element
GhRDUF1A	Unnamed__1	CGTGG	323	5	+
GhRDUF1A	Unnamed__1	CGTGG	648	5	+
GhRDUF1A	Unnamed__1	GAATTTAATTAA	1457	11	+	60K protein binding site
GhRDUF1A	Unnamed__1	CGTGG	1639	5	-
GhRDUF1A	Unnamed__2	CCCCGG	59	6	-
GhRDUF1A	Unnamed__2	CCCCGG	938	6	+
GhRDUF1A	Unnamed__2	CCCCGG	1989	6	-
GhRDUF1A	Unnamed__4	CTCC	20	4	+
GhRDUF1A	Unnamed__4	CTCC	65	4	-
GhRDUF1A	Unnamed__4	CTCC	118	4	-
GhRDUF1A	Unnamed__4	CTCC	123	4	-
GhRDUF1A	Unnamed__4	CTCC	248	4	-
GhRDUF1A	Unnamed__4	CTCC	310	4	-
GhRDUF1A	Unnamed__4	CTCC	320	4	+
GhRDUF1A	Unnamed__4	CTCC	603	4	+
GhRDUF1A	Unnamed__4	CTCC	710	4	-
GhRDUF1A	Unnamed__4	CTCC	809	4	-
GhRDUF1A	Unnamed__4	CTCC	855	4	-
GhRDUF1A	Unnamed__4	CTCC	1325	4	-
GhRDUF1A	Unnamed__4	CTCC	1330	4	-
GhRDUF1A	Unnamed__4	CTCC	1348	4	+
GhRDUF1A	Unnamed__4	CTCC	1727	4	+
GhRDUF1A	Unnamed__4	CTCC	1776	4	+
GhRDUF1A	Unnamed__4	CTCC	1824	4	+
GhRDUF1A	Unnamed__4	CTCC	1855	4	+
GhRDUF1A	W box	TTGACC	1782	6	+
GhRDUF1A	W box	TTGACC	1788	6	-
GhRDUF1A	W box	TTGACC	1993	6	-
GhRDUF1A	WRE3	CCACCT	811	6	-
GhRDUF1A	WRE3	CCACCT	1350	6	+
GhRDUF1A	WRE3	CCACCT	1840	6	+
GhRDUF1A		motif_sequence	402	4	+	short_function
GhRDUF1A		motif_sequence	914	4	+	short_function
GhRDUF1A		motif_sequence	1293	4	-	short_function
GhRDUF1A		motif_sequence	1325	4	-	short_function
GhRDUF1A		motif_sequence	1598	4	+	short_function
GhRDUF1A		motif_sequence	1634	4	+	short_function
GhRDUF1A		motif_sequence	1822	4	+	short_function
GhRDUF1D	ABRE	ACGTG	1647	5	-	cis-acting element involved in the abscisic acid responsiveness
GhRDUF1D	as-1	TGACG	1649	5	-
GhRDUF1D	AT~TATA-box	TATATA	447	6	+
GhRDUF1D	AuxRR-core	GGTCCAT	1546	7	+	cis-acting regulatory element involved in auxin responsiveness
GhRDUF1D	Box 4	ATTAAT	277	6	+	part of a conserved DNA module involved in light responsiveness
GhRDUF1D	Box 4	ATTAAT	1341	6	-	part of a conserved DNA module involved in light responsiveness
GhRDUF1D	Box 4	ATTAAT	1368	6	-	part of a conserved DNA module involved in light responsiveness
GhRDUF1D	Box 4	ATTAAT	1471	6	-	part of a conserved DNA module involved in light responsiveness
GhRDUF1D	box S	AGCCACC	1846	7	+
GhRDUF1D	CAAT-box	CAAT	25	4	+
GhRDUF1D	CAAT-box	CAAT	61	4	+
GhRDUF1D	CAAT-box	CAAAT	66	5	+	common cis-acting element in promoter and enhancer regions
GhRDUF1D	CAAT-box	CAAT	115	4	+
GhRDUF1D	CAAT-box	CAAT	120	4	-
GhRDUF1D	CAAT-box	CAAAT	201	5	-	common cis-acting element in promoter and enhancer regions
GhRDUF1D	CAAT-box	CAAAT	229	5	+	common cis-acting element in promoter and enhancer regions
GhRDUF1D	CAAT-box	CAAAT	252	5	-	common cis-acting element in promoter and enhancer regions
GhRDUF1D	CAAT-box	CAAT	291	4	+
GhRDUF1D	CAAT-box	CAAT	365	4	-
GhRDUF1D	CAAT-box	CAAT	390	4	-
GhRDUF1D	CAAT-box	CAAT	550	4	+
GhRDUF1D	CAAT-box	CAAAT	1163	5	-	common cis-acting element in promoter and enhancer regions
GhRDUF1D	CAAT-box	CAAT	1192	4	+
GhRDUF1D	CAAT-box	CAAT	1194	4	-
GhRDUF1D	CAAT-box	CCAAT	1198	5	-	common cis-acting element in promoter and enhancer regions
GhRDUF1D	CAAT-box	CCAAT	1207	5	-	common cis-acting element in promoter and enhancer regions
GhRDUF1D	CAAT-box	CAAAT	1239	5	+	common cis-acting element in promoter and enhancer regions
GhRDUF1D	CAAT-box	CAAT	1285	4	+
GhRDUF1D	CAAT-box	CAAAT	1310	5	-	common cis-acting element in promoter and enhancer regions
GhRDUF1D	CAAT-box	CAAAT	1450	5	-	common cis-acting element in promoter and enhancer regions
GhRDUF1D	CAAT-box	CAAAT	1519	5	+	common cis-acting element in promoter and enhancer regions
GhRDUF1D	CAAT-box	CCAAT	1786	5	+	common cis-acting element in promoter and enhancer regions
GhRDUF1D	CAAT-box	CAAT	1787	4	+
GhRDUF1D	CAAT-box	CAAT	1789	4	-
GhRDUF1D	CAAT-box	CAAT	1799	4	+
GhRDUF1D	CAAT-box	CCAAT	1834	5	+	common cis-acting element in promoter and enhancer regions
GhRDUF1D	CAAT-box	CAAT	1835	4	+
GhRDUF1D	CAAT-box	CAAAT	1957	5	-	common cis-acting element in promoter and enhancer regions
GhRDUF1D	CGTCA-motif	CGTCA	1649	5	+	cis-acting regulatory element involved in the MeJA-responsiveness
GhRDUF1D	ERE	ATTTTAAA	404	8	+
GhRDUF1D	ERE	ATTTTAAA	411	8	+
GhRDUF1D	ERE	ATTTTAAA	506	8	-
GhRDUF1D	ERE	ATTTCATA	1437	8	+
GhRDUF1D	G-box	CACGTC	1647	6	+	cis-acting regulatory element involved in light responsiveness
GhRDUF1D	G-box	GCCACGTGGA	1847	9	+	cis-acting regulatory element involved in light responsiveness
GhRDUF1D	GT1-motif	GGTTAA	1752	6	-	light responsive element
GhRDUF1D	GT1-motif	GGTTAA	1806	6	-	light responsive element
GhRDUF1D	HD-Zip 1	CAAT(A/T)ATTG	115	8.5	+	element involved in differentiation of the palisade mesophyll cells
GhRDUF1D	LTR	CCGAAA	1932	6	+	cis-acting element involved in low-temperature responsiveness
GhRDUF1D	MBS	CAACTG	1626	6	-	MYB binding site involved in drought-inducibility
GhRDUF1D	MRE	AACCTAA	1257	7	-	MYB binding site involved in light responsiveness
GhRDUF1D	MYB	TAACCA	84	6	-
GhRDUF1D	MYB	CAACCA	1562	6	+
GhRDUF1D	Myb	CAACTG	1626	6	-
GhRDUF1D	MYB-like sequence	TAACCA	84	6	-
GhRDUF1D	MYC	CATGTG	310	6	+
GhRDUF1D	MYC	CAATTG	1192	6	-
GhRDUF1D	MYC	CAATTG	1787	6	-
GhRDUF1D	TATA	TATAAAAT	1139	8	-
GhRDUF1D	TATA	TATAAAAT	1317	8	-
GhRDUF1D	TATA-box	TATAAGAA	7	8	-	core promoter element around -30 of transcription start
GhRDUF1D	TATA-box	TATAA	10	5	-	core promoter element around -30 of transcription start
GhRDUF1D	TATA-box	TATA	11	4	+	core promoter element around -30 of transcription start
GhRDUF1D	TATA-box	TATAA	46	5	-	core promoter element around -30 of transcription start
GhRDUF1D	TATA-box	TATA	47	4	+	core promoter element around -30 of transcription start
GhRDUF1D	TATA-box	TATA	54	4	+	core promoter element around -30 of transcription start
GhRDUF1D	TATA-box	ATATAT	446	6	+	core promoter element around -30 of transcription start
GhRDUF1D	TATA-box	TATATA	447	6	+	core promoter element around -30 of transcription start
GhRDUF1D	TATA-box	ATATAA	448	6	+	core promoter element around -30 of transcription start
GhRDUF1D	TATA-box	TATA	449	4	+	core promoter element around -30 of transcription start
GhRDUF1D	TATA-box	TATA	481	4	+	core promoter element around -30 of transcription start
GhRDUF1D	TATA-box	TATA	488	4	+	core promoter element around -30 of transcription start
GhRDUF1D	TATA-box	TATA	1130	4	-	core promoter element around -30 of transcription start
GhRDUF1D	TATA-box	TATAAAA	1140	7	-	core promoter element around -30 of transcription start
GhRDUF1D	TATA-box	TATAAA	1141	6	-	core promoter element around -30 of transcription start
GhRDUF1D	TATA-box	TATAA	1142	5	-	core promoter element around -30 of transcription start
GhRDUF1D	TATA-box	TATA	1143	4	-	core promoter element around -30 of transcription start
GhRDUF1D	TATA-box	ATTATA	1152	6	+	core promoter element around -30 of transcription start
GhRDUF1D	TATA-box	TATAA	1153	5	-	core promoter element around -30 of transcription start
GhRDUF1D	TATA-box	TATA	1154	4	-	core promoter element around -30 of transcription start
GhRDUF1D	TATA-box	TATAAAA	1318	7	-	core promoter element around -30 of transcription start
GhRDUF1D	TATA-box	TATAAA	1319	6	-	core promoter element around -30 of transcription start
GhRDUF1D	TATA-box	TATAA	1320	5	-	core promoter element around -30 of transcription start
GhRDUF1D	TATA-box	TATA	1321	4	-	core promoter element around -30 of transcription start
GhRDUF1D	TATA-box	TATA	1359	4	-	core promoter element around -30 of transcription start
GhRDUF1D	TATA-box	ccTATAAAaa	1524	9	-	core promoter element around -30 of transcription start
GhRDUF1D	TATA-box	TATAAAA	1525	7	-	core promoter element around -30 of transcription start
GhRDUF1D	TATA-box	TATAAA	1526	6	-	core promoter element around -30 of transcription start
GhRDUF1D	TATA-box	TATAA	1527	5	-	core promoter element around -30 of transcription start
GhRDUF1D	TATA-box	TATA	1528	4	-	core promoter element around -30 of transcription start
GhRDUF1D	TATA-box	TATAAAT	1763	7	-	core promoter element around -30 of transcription start
GhRDUF1D	TATA-box	TATAAA	1764	6	-	core promoter element around -30 of transcription start
GhRDUF1D	TATA-box	TATAA	1765	5	-	core promoter element around -30 of transcription start
GhRDUF1D	TATA-box	TATA	1766	4	-	core promoter element around -30 of transcription start
GhRDUF1D	TGACG-motif	TGACG	1649	5	-	cis-acting regulatory element involved in the MeJA-responsiveness
GhRDUF1D	TGA-element	AACGAC	545	6	+	auxin-responsive element
GhRDUF1D	Unnamed__1	CGTGG	1428	5	-
GhRDUF1D	Unnamed__1	GAATTTAATTAA	1464	11	+	60K protein binding site
GhRDUF1D	Unnamed__1	CGTGG	1646	5	-
GhRDUF1D	Unnamed__2	AACCTAACCT	1254	9	-
GhRDUF1D	Unnamed__2	CCCCGG	1989	6	-
GhRDUF1D	Unnamed__4	CTCC	269	4	+
GhRDUF1D	Unnamed__4	CTCC	1379	4	-
GhRDUF1D	Unnamed__4	CTCC	1408	4	-
GhRDUF1D	Unnamed__4	CTCC	1426	4	+
GhRDUF1D	Unnamed__4	CTCC	1734	4	+
GhRDUF1D	Unnamed__4	CTCC	1784	4	+
GhRDUF1D	Unnamed__4	CTCC	1832	4	+
GhRDUF1D	Unnamed__4	CTCC	1863	4	+
GhRDUF1D	W box	TTGACC	1790	6	+
GhRDUF1D	W box	TTGACC	1796	6	-
GhRDUF1D	W box	TTGACC	1993	6	-
GhRDUF1D	WRE3	CCACCT	1848	6	+
GhRDUF1D		motif_sequence	493	4	-	short_function
GhRDUF1D		motif_sequence	1354	4	-	short_function
GhRDUF1D		motif_sequence	1379	4	-	short_function
GhRDUF1D		motif_sequence	1569	4	-	short_function
GhRDUF1D		motif_sequence	1606	4	+	short_function
GhRDUF1D		motif_sequence	1830	4	+	short_function
GhRDUF2A	AAGAA-motif	gGTAAAGAAA	192	9	+
GhRDUF2A	ABRE	ACGTG	68	5	-	cis-acting element involved in the abscisic acid responsiveness
GhRDUF2A	ABRE	ACGTG	673	5	+	cis-acting element involved in the abscisic acid responsiveness
GhRDUF2A	ABRE	ACGTG	1961	5	-	cis-acting element involved in the abscisic acid responsiveness
GhRDUF2A	ARE	AAACCA	1033	6	-	cis-acting regulatory element essential for the anaerobic induction
GhRDUF2A	ARE	AAACCA	1787	6	+	cis-acting regulatory element essential for the anaerobic induction
GhRDUF2A	AT~TATA-box	TATATA	337	6	+
GhRDUF2A	AT~TATA-box	TATATA	339	6	+
GhRDUF2A	AT~TATA-box	TATATAAA	1138	8	-
GhRDUF2A	AT~TATA-box	TATATA	1140	6	-
GhRDUF2A	AT~TATA-box	TATATA	1270	6	-
GhRDUF2A	AT~TATA-box	TATATA	1272	6	-
GhRDUF2A	AT~TATA-box	TATATA	1274	6	-
GhRDUF2A	Box 4	ATTAAT	344	6	+	part of a conserved DNA module involved in light responsiveness
GhRDUF2A	Box 4	ATTAAT	756	6	+	part of a conserved DNA module involved in light responsiveness
GhRDUF2A	Box 4	ATTAAT	1393	6	-	part of a conserved DNA module involved in light responsiveness
GhRDUF2A	Box 4	ATTAAT	1406	6	-	part of a conserved DNA module involved in light responsiveness
GhRDUF2A	CAAT-box	CCAAT	15	5	+	common cis-acting element in promoter and enhancer regions
GhRDUF2A	CAAT-box	CAAT	16	4	+
GhRDUF2A	CAAT-box	CAAT	18	4	-
GhRDUF2A	CAAT-box	CAAAT	44	5	-	common cis-acting element in promoter and enhancer regions
GhRDUF2A	CAAT-box	CAAT	98	4	+
GhRDUF2A	CAAT-box	CCAAT	209	5	-	common cis-acting element in promoter and enhancer regions
GhRDUF2A	CAAT-box	CAAAT	307	5	-	common cis-acting element in promoter and enhancer regions
GhRDUF2A	CAAT-box	CAAAT	313	5	+	common cis-acting element in promoter and enhancer regions
GhRDUF2A	CAAT-box	CAAT	386	4	-
GhRDUF2A	CAAT-box	CAAT	395	4	-
GhRDUF2A	CAAT-box	CAAAT	400	5	-	common cis-acting element in promoter and enhancer regions
GhRDUF2A	CAAT-box	CAAAT	409	5	+	common cis-acting element in promoter and enhancer regions
GhRDUF2A	CAAT-box	CAAT	448	4	+
GhRDUF2A	CAAT-box	CCAAT	454	5	+	common cis-acting element in promoter and enhancer regions
GhRDUF2A	CAAT-box	CAAT	455	4	+
GhRDUF2A	CAAT-box	CAAT	560	4	+
GhRDUF2A	CAAT-box	CAAAT	580	5	+	common cis-acting element in promoter and enhancer regions
GhRDUF2A	CAAT-box	CAAAT	631	5	+	common cis-acting element in promoter and enhancer regions
GhRDUF2A	CAAT-box	CAAAT	685	5	+	common cis-acting element in promoter and enhancer regions
GhRDUF2A	CAAT-box	CAAAT	719	5	-	common cis-acting element in promoter and enhancer regions
GhRDUF2A	CAAT-box	CAAT	813	4	+
GhRDUF2A	CAAT-box	CAAAT	899	5	+	common cis-acting element in promoter and enhancer regions
GhRDUF2A	CAAT-box	CCCAATTT	900	8	-	common cis-acting element in promoter and enhancer regions
GhRDUF2A	CAAT-box	CCAAT	902	5	-	common cis-acting element in promoter and enhancer regions
GhRDUF2A	CAAT-box	TGCCAAC	938	7	+	common cis-acting element in promoter and enhancer regions
GhRDUF2A	CAAT-box	CAAT	973	4	+
GhRDUF2A	CAAT-box	CAAT	1028	4	+
GhRDUF2A	CAAT-box	CAAAT	1030	5	-	common cis-acting element in promoter and enhancer regions
GhRDUF2A	CAAT-box	CAAAT	1043	5	-	common cis-acting element in promoter and enhancer regions
GhRDUF2A	CAAT-box	CAAT	1053	4	-
GhRDUF2A	CAAT-box	CAAT	1085	4	-
GhRDUF2A	CAAT-box	CAAAT	1089	5	-	common cis-acting element in promoter and enhancer regions
GhRDUF2A	CAAT-box	CAAAT	1156	5	+	common cis-acting element in promoter and enhancer regions
GhRDUF2A	CAAT-box	CAAT	1166	4	+
GhRDUF2A	CAAT-box	CAAT	1186	4	-
GhRDUF2A	CAAT-box	CAAAT	1238	5	-	common cis-acting element in promoter and enhancer regions
GhRDUF2A	CAAT-box	CAAT	1308	4	+
GhRDUF2A	CAAT-box	CAAAT	1403	5	+	common cis-acting element in promoter and enhancer regions
GhRDUF2A	CAAT-box	CAAAT	1491	5	-	common cis-acting element in promoter and enhancer regions
GhRDUF2A	CAAT-box	CAAT	1499	4	+
GhRDUF2A	CAAT-box	CAAT	1553	4	+
GhRDUF2A	CAAT-box	CAAT	1555	4	-
GhRDUF2A	CAAT-box	CAAT	1559	4	+
GhRDUF2A	CAAT-box	CAAAT	1647	5	-	common cis-acting element in promoter and enhancer regions
GhRDUF2A	CAAT-box	CAAAT	1677	5	+	common cis-acting element in promoter and enhancer regions
GhRDUF2A	CAAT-box	CAAAT	1714	5	-	common cis-acting element in promoter and enhancer regions
GhRDUF2A	CAAT-box	CAAAT	1910	5	+	common cis-acting element in promoter and enhancer regions
GhRDUF2A	CAAT-box	CAAT	1954	4	+
GhRDUF2A	CCAAT-box	CAACGG	1803	6	-	MYBHv1 binding site
GhRDUF2A	E2Fb	TTTGCCGC	1648	8	+
GhRDUF2A	ERE	ATTTTAAA	725	8	-
GhRDUF2A	ERE	ATTTTAAA	763	8	+
GhRDUF2A	ERE	ATTTTAAA	1257	8	+
GhRDUF2A	ERE	ATTTTAAA	1283	8	-
GhRDUF2A	F-box	CTATTCTCATT	373	11	+
GhRDUF2A	Gap-box	CAAATGAA(A/G)A	685	9.5	+	part of a light responsive element
GhRDUF2A	G-Box	CACGTT	68	6	+	cis-acting regulatory element involved in light responsiveness
GhRDUF2A	G-Box	CACGTT	672	6	-	cis-acting regulatory element involved in light responsiveness
GhRDUF2A	G-Box	CACGTT	1961	6	+	cis-acting regulatory element involved in light responsiveness
GhRDUF2A	GT1-motif	GGTTAA	28	6	-	light responsive element
GhRDUF2A	GT1-motif	GGTTAA	485	6	-	light responsive element
GhRDUF2A	GT1-motif	GGTTAA	1524	6	-	light responsive element
GhRDUF2A	MRE	AACCTAA	30	7	+	MYB binding site involved in light responsiveness
GhRDUF2A	Myb	TAACTG	1511	6	+
GhRDUF2A	MYB	TAACCA	451	6	+
GhRDUF2A	MYB	CAACAG	476	6	-
GhRDUF2A	MYB	CAACAG	659	6	-
GhRDUF2A	MYB recognition site	CCGTTG	1803	6	+
GhRDUF2A	Myb-binding site	CAACAG	476	6	-
GhRDUF2A	Myb-binding site	CAACAG	659	6	-
GhRDUF2A	MYB-like sequence	TAACCA	451	6	+
GhRDUF2A	MYC	CAATTG	16	6	+
GhRDUF2A	MYC	CATTTG	313	6	-
GhRDUF2A	MYC	CATTTG	409	6	-
GhRDUF2A	MYC	CATTTG	685	6	-
GhRDUF2A	MYC	CAATTG	1553	6	-
GhRDUF2A	P-box	CCTTTTG	1640	7	+	gibberellin-responsive element
GhRDUF2A	RY-element	CATGCATG	600	8	+	cis-acting regulatory element involved in seed-specific regulation
GhRDUF2A	Sp1	GGGCGG	906	6	+	light responsive element
GhRDUF2A	TATA	TATAAAAT	270	8	-
GhRDUF2A	TATA	TATAAAAT	640	8	-
GhRDUF2A	TATA	TATAAAAT	742	8	-
GhRDUF2A	TATA	TATAAAAT	821	8	-
GhRDUF2A	TATA	TATAAAAT	1142	8	+
GhRDUF2A	TATA-box	TATACA	20	6	-	core promoter element around -30 of transcription start
GhRDUF2A	TATA-box	TATA	22	4	+	core promoter element around -30 of transcription start
GhRDUF2A	TATA-box	TATAAAA	230	7	-	core promoter element around -30 of transcription start
GhRDUF2A	TATA-box	TATAAA	231	6	-	core promoter element around -30 of transcription start
GhRDUF2A	TATA-box	TATAA	232	5	-	core promoter element around -30 of transcription start
GhRDUF2A	TATA-box	TATA	233	4	+	core promoter element around -30 of transcription start
GhRDUF2A	TATA-box	TATA	238	4	+	core promoter element around -30 of transcription start
GhRDUF2A	TATA-box	TATAAATA	247	8	-	core promoter element around -30 of transcription start
GhRDUF2A	TATA-box	TATAAAT	248	7	-	core promoter element around -30 of transcription start
GhRDUF2A	TATA-box	TATAAA	249	6	-	core promoter element around -30 of transcription start
GhRDUF2A	TATA-box	TATAA	250	5	-	core promoter element around -30 of transcription start
GhRDUF2A	TATA-box	TATA	251	4	+	core promoter element around -30 of transcription start
GhRDUF2A	TATA-box	TATAAAA	271	7	-	core promoter element around -30 of transcription start
GhRDUF2A	TATA-box	TATAAA	272	6	-	core promoter element around -30 of transcription start
GhRDUF2A	TATA-box	TATAA	273	5	-	core promoter element around -30 of transcription start
GhRDUF2A	TATA-box	TATATTTATATTT	274	13	+	core promoter element around -30 of transcription start
GhRDUF2A	TATA-box	TATAAATA	276	8	-	core promoter element around -30 of transcription start
GhRDUF2A	TATA-box	TATAAAT	277	7	-	core promoter element around -30 of transcription start
GhRDUF2A	TATA-box	TATAAA	278	6	-	core promoter element around -30 of transcription start
GhRDUF2A	TATA-box	TATAA	279	5	-	core promoter element around -30 of transcription start
GhRDUF2A	TATA-box	TATA	280	4	+	core promoter element around -30 of transcription start
GhRDUF2A	TATA-box	ATATAT	336	6	+	core promoter element around -30 of transcription start
GhRDUF2A	TATA-box	TATATA	337	6	+	core promoter element around -30 of transcription start
GhRDUF2A	TATA-box	ATATAT	338	6	+	core promoter element around -30 of transcription start
GhRDUF2A	TATA-box	TATATA	339	6	+	core promoter element around -30 of transcription start
GhRDUF2A	TATA-box	ATATAT	340	6	+	core promoter element around -30 of transcription start
GhRDUF2A	TATA-box	TATA	341	4	+	core promoter element around -30 of transcription start
GhRDUF2A	TATA-box	TATAAAA	641	7	-	core promoter element around -30 of transcription start
GhRDUF2A	TATA-box	TATAAA	642	6	-	core promoter element around -30 of transcription start
GhRDUF2A	TATA-box	TATAA	643	5	-	core promoter element around -30 of transcription start
GhRDUF2A	TATA-box	TATA	644	4	+	core promoter element around -30 of transcription start
GhRDUF2A	TATA-box	ATATAT	708	6	+	core promoter element around -30 of transcription start
GhRDUF2A	TATA-box	TATA	709	4	+	core promoter element around -30 of transcription start
GhRDUF2A	TATA-box	TATAAAA	743	7	-	core promoter element around -30 of transcription start
GhRDUF2A	TATA-box	TATAAA	744	6	-	core promoter element around -30 of transcription start
GhRDUF2A	TATA-box	TATAA	745	5	-	core promoter element around -30 of transcription start
GhRDUF2A	TATA-box	TATA	746	4	+	core promoter element around -30 of transcription start
GhRDUF2A	TATA-box	TATAAAA	790	7	-	core promoter element around -30 of transcription start
GhRDUF2A	TATA-box	TATAAA	791	6	-	core promoter element around -30 of transcription start
GhRDUF2A	TATA-box	TATAA	792	5	-	core promoter element around -30 of transcription start
GhRDUF2A	TATA-box	TATA	793	4	+	core promoter element around -30 of transcription start
GhRDUF2A	TATA-box	TATAAAT	815	7	-	core promoter element around -30 of transcription start
GhRDUF2A	TATA-box	TATAAA	816	6	-	core promoter element around -30 of transcription start
GhRDUF2A	TATA-box	TATAA	817	5	-	core promoter element around -30 of transcription start
GhRDUF2A	TATA-box	TATA	818	4	+	core promoter element around -30 of transcription start
GhRDUF2A	TATA-box	TATAAAA	822	7	-	core promoter element around -30 of transcription start
GhRDUF2A	TATA-box	TATAAA	823	6	-	core promoter element around -30 of transcription start
GhRDUF2A	TATA-box	TATAA	824	5	-	core promoter element around -30 of transcription start
GhRDUF2A	TATA-box	TATA	825	4	+	core promoter element around -30 of transcription start
GhRDUF2A	TATA-box	TACAAAA	887	7	-	core promoter element around -30 of transcription start
GhRDUF2A	TATA-box	TATAAAT	1098	7	-	core promoter element around -30 of transcription start
GhRDUF2A	TATA-box	TATAAA	1099	6	-	core promoter element around -30 of transcription start
GhRDUF2A	TATA-box	TATAA	1100	5	-	core promoter element around -30 of transcription start
GhRDUF2A	TATA-box	TATA	1101	4	-	core promoter element around -30 of transcription start
GhRDUF2A	TATA-box	taTATAAAtc	1136	9	-	core promoter element around -30 of transcription start
GhRDUF2A	TATA-box	TATAAAT	1137	7	-	core promoter element around -30 of transcription start
GhRDUF2A	TATA-box	TATAAA	1138	6	-	core promoter element around -30 of transcription start
GhRDUF2A	TATA-box	TATATAA	1139	7	-	core promoter element around -30 of transcription start
GhRDUF2A	TATA-box	TATATA	1140	6	-	core promoter element around -30 of transcription start
GhRDUF2A	TATA-box	ATATAA	1141	6	+	core promoter element around -30 of transcription start
GhRDUF2A	TATA-box	TATA	1142	4	-	core promoter element around -30 of transcription start
GhRDUF2A	TATA-box	ATATAA	1159	6	+	core promoter element around -30 of transcription start
GhRDUF2A	TATA-box	TATA	1160	4	-	core promoter element around -30 of transcription start
GhRDUF2A	TATA-box	TATAAAA	1192	7	-	core promoter element around -30 of transcription start
GhRDUF2A	TATA-box	TATAAA	1193	6	-	core promoter element around -30 of transcription start
GhRDUF2A	TATA-box	TATAA	1194	5	-	core promoter element around -30 of transcription start
GhRDUF2A	TATA-box	TATA	1195	4	-	core promoter element around -30 of transcription start
GhRDUF2A	TATA-box	TATATAA	1269	7	-	core promoter element around -30 of transcription start
GhRDUF2A	TATA-box	TATATTTATATTT	1270	12	+	core promoter element around -30 of transcription start
GhRDUF2A	TATA-box	ATATAT	1271	6	-	core promoter element around -30 of transcription start
GhRDUF2A	TATA-box	TATATA	1272	6	-	core promoter element around -30 of transcription start
GhRDUF2A	TATA-box	ATATAT	1273	6	-	core promoter element around -30 of transcription start
GhRDUF2A	TATA-box	TATATA	1274	6	-	core promoter element around -30 of transcription start
GhRDUF2A	TATA-box	ATATAT	1275	6	-	core promoter element around -30 of transcription start
GhRDUF2A	TATA-box	TATA	1276	4	-	core promoter element around -30 of transcription start
GhRDUF2A	TATA-box	TACAAAA	1419	7	+	core promoter element around -30 of transcription start
GhRDUF2A	TATA-box	TATTTAAA	1453	8	-	core promoter element around -30 of transcription start
GhRDUF2A	TATA-box	TATA	1540	4	-	core promoter element around -30 of transcription start
GhRDUF2A	TCA-element	CCATCTTTTT	3	9	-	cis-acting element involved in salicylic acid responsiveness
GhRDUF2A	TCCC-motif	TCTCCCT	1887	7	+	part of a light responsive element
GhRDUF2A	TCCC-motif	TCTCCCT	1899	7	+	part of a light responsive element
GhRDUF2A	TC-rich repeats	GTTTTCTTAC	326	9	+	cis-acting element involved in defense and stress responsiveness
GhRDUF2A	TGA-element	AACGAC	1725	6	-	auxin-responsive element
GhRDUF2A	Unnamed__1	CGTGG	674	5	+
GhRDUF2A	Unnamed__1	CGTGG	1790	5	-
GhRDUF2A	Unnamed__1	CGTGG	1815	5	-
GhRDUF2A	Unnamed__1	CGTGG	1960	5	-
GhRDUF2A	Unnamed__4	CTCC	509	4	+
GhRDUF2A	Unnamed__4	CTCC	550	4	+
GhRDUF2A	Unnamed__4	CTCC	832	4	-
GhRDUF2A	Unnamed__4	CTCC	954	4	+
GhRDUF2A	Unnamed__4	CTCC	1697	4	+
GhRDUF2A	Unnamed__4	CTCC	1706	4	+
GhRDUF2A	Unnamed__4	CTCC	1888	4	+
GhRDUF2A	Unnamed__4	CTCC	1900	4	+
GhRDUF2A	Unnamed__4	CTCC	1958	4	+
GhRDUF2A	W box	TTGACC	867	6	+
GhRDUF2A	WUN-motif	AAATTACT	1133	8	-
GhRDUF2A	WUN-motif	AAATTACTA	1427	9	+
GhRDUF2A		motif_sequence	548	4	+	short_function
GhRDUF2A		motif_sequence	891	4	-	short_function
GhRDUF2A		motif_sequence	911	4	-	short_function
GhRDUF2A		motif_sequence	1208	4	+	short_function
GhRDUF2A		motif_sequence	1849	4	+	short_function
GhRDUF2A		motif_sequence	1886	4	+	short_function
GhRDUF2A		motif_sequence	1898	4	+	short_function
GhRDUF2A		motif_sequence	1956	4	+	short_function
GhRDUF2D	3-AF1 binding site	TAAGAGAGGAA	1902	10	-	light responsive element
GhRDUF2D	AAGAA-motif	GAAAGAA	30	7	-
GhRDUF2D	AAGAA-motif	gGTAAAGAAA	341	9	+
GhRDUF2D	ABRE	ACGTG	217	5	-	cis-acting element involved in the abscisic acid responsiveness
GhRDUF2D	ABRE	ACGTG	816	5	+	cis-acting element involved in the abscisic acid responsiveness
GhRDUF2D	ABRE	ACGTG	1961	5	-	cis-acting element involved in the abscisic acid responsiveness
GhRDUF2D	ARE	AAACCA	1154	6	-	cis-acting regulatory element essential for the anaerobic induction
GhRDUF2D	ARE	AAACCA	1557	6	+	cis-acting regulatory element essential for the anaerobic induction
GhRDUF2D	ARE	AAACCA	1794	6	+	cis-acting regulatory element essential for the anaerobic induction
GhRDUF2D	AT~TATA-box	TATATA	480	6	+
GhRDUF2D	AT~TATA-box	TATATA	482	6	+
GhRDUF2D	AT~TATA-box	TATATAAA	1398	8	-
GhRDUF2D	AT~TATA-box	TATATA	1400	6	-
GhRDUF2D	AT~TATA-box	TATATA	1402	6	-
GhRDUF2D	AT~TATA-box	TATATA	1404	6	-
GhRDUF2D	Box 4	ATTAAT	249	6	+	part of a conserved DNA module involved in light responsiveness
GhRDUF2D	Box 4	ATTAAT	908	6	+	part of a conserved DNA module involved in light responsiveness
GhRDUF2D	Box 4	ATTAAT	1502	6	-	part of a conserved DNA module involved in light responsiveness
GhRDUF2D	CAAT-box	CAAAT	156	5	-	common cis-acting element in promoter and enhancer regions
GhRDUF2D	CAAT-box	CCAAT	164	5	+	common cis-acting element in promoter and enhancer regions
GhRDUF2D	CAAT-box	CAAT	165	4	+
GhRDUF2D	CAAT-box	CAAT	167	4	-
GhRDUF2D	CAAT-box	CAAAT	193	5	-	common cis-acting element in promoter and enhancer regions
GhRDUF2D	CAAT-box	CAAT	247	4	+
GhRDUF2D	CAAT-box	CAAT	259	4	+
GhRDUF2D	CAAT-box	CAAT	356	4	+
GhRDUF2D	CAAT-box	CAAAT	454	5	-	common cis-acting element in promoter and enhancer regions
GhRDUF2D	CAAT-box	CAAT	531	4	-
GhRDUF2D	CAAT-box	CAAT	540	4	-
GhRDUF2D	CAAT-box	CAAAT	545	5	-	common cis-acting element in promoter and enhancer regions
GhRDUF2D	CAAT-box	CAAT	593	4	+
GhRDUF2D	CAAT-box	CCAAT	599	5	+	common cis-acting element in promoter and enhancer regions
GhRDUF2D	CAAT-box	CAAT	600	4	+
GhRDUF2D	CAAT-box	CAAT	705	4	+
GhRDUF2D	CAAT-box	CAAAT	776	5	+	common cis-acting element in promoter and enhancer regions
GhRDUF2D	CAAT-box	CAAAT	828	5	+	common cis-acting element in promoter and enhancer regions
GhRDUF2D	CAAT-box	CAAAT	862	5	-	common cis-acting element in promoter and enhancer regions
GhRDUF2D	CAAT-box	CAAT	985	4	-
GhRDUF2D	CAAT-box	CAAAT	1018	5	+	common cis-acting element in promoter and enhancer regions
GhRDUF2D	CAAT-box	CCCAATTT	1019	8	-	common cis-acting element in promoter and enhancer regions
GhRDUF2D	CAAT-box	CCAAT	1021	5	-	common cis-acting element in promoter and enhancer regions
GhRDUF2D	CAAT-box	TGCCAAC	1057	7	+	common cis-acting element in promoter and enhancer regions
GhRDUF2D	CAAT-box	CAAT	1149	4	+
GhRDUF2D	CAAT-box	CAAAT	1151	5	-	common cis-acting element in promoter and enhancer regions
GhRDUF2D	CAAT-box	CAAAT	1164	5	-	common cis-acting element in promoter and enhancer regions
GhRDUF2D	CAAT-box	CAAT	1174	4	-
GhRDUF2D	CAAT-box	CAAT	1206	4	-
GhRDUF2D	CAAT-box	CAAAT	1210	5	-	common cis-acting element in promoter and enhancer regions
GhRDUF2D	CAAT-box	CAAT	1244	4	+
GhRDUF2D	CAAT-box	CAAAT	1273	5	+	common cis-acting element in promoter and enhancer regions
GhRDUF2D	CAAT-box	CAAT	1303	4	-
GhRDUF2D	CAAT-box	CAAAT	1368	5	-	common cis-acting element in promoter and enhancer regions
GhRDUF2D	CAAT-box	CAAT	1464	4	+
GhRDUF2D	CAAT-box	CAAT	1491	4	+
GhRDUF2D	CAAT-box	CAAAT	1524	5	+	common cis-acting element in promoter and enhancer regions
GhRDUF2D	CAAT-box	CAAT	1562	4	-
GhRDUF2D	CAAT-box	CAAT	1566	4	+
GhRDUF2D	CAAT-box	CAAAT	1654	5	-	common cis-acting element in promoter and enhancer regions
GhRDUF2D	CAAT-box	CAAAT	1684	5	+	common cis-acting element in promoter and enhancer regions
GhRDUF2D	CAAT-box	CAAAT	1721	5	-	common cis-acting element in promoter and enhancer regions
GhRDUF2D	CAAT-box	CAAAT	1911	5	+	common cis-acting element in promoter and enhancer regions
GhRDUF2D	CAAT-box	CAAT	1954	4	+
GhRDUF2D	CCAAT-box	CAACGG	1810	6	-	MYBHv1 binding site
GhRDUF2D	E2Fb	TTTGCCGC	1655	8	+
GhRDUF2D	ERE	ATTTTAAA	1387	8	+
GhRDUF2D	ERE	ATTTTAAA	1510	8	+
GhRDUF2D	F-box	CTATTCTCATT	518	11	+
GhRDUF2D	Gap-box	CAAATGAA(A/G)A	828	9.5	+	part of a light responsive element
GhRDUF2D	GARE-motif	TCTGTTG	757	7	-	gibberellin-responsive element
GhRDUF2D	GATA-motif	GATAGGA	696	7	-	part of a light responsive element
GhRDUF2D	G-Box	CACGTT	217	6	+	cis-acting regulatory element involved in light responsiveness
GhRDUF2D	G-Box	CACGTT	815	6	-	cis-acting regulatory element involved in light responsiveness
GhRDUF2D	G-Box	CACGTT	1961	6	+	cis-acting regulatory element involved in light responsiveness
GhRDUF2D	GT1-motif	GGTTAA	177	6	-	light responsive element
GhRDUF2D	GT1-motif	GGTTAA	630	6	-	light responsive element
GhRDUF2D	GT1-motif	GGTTAA	1331	6	+	light responsive element
GhRDUF2D	MRE	AACCTAA	179	7	+	MYB binding site involved in light responsiveness
GhRDUF2D	Myb	TAACTG	1478	6	-
GhRDUF2D	MYB	TAACCA	596	6	+
GhRDUF2D	MYB	CAACAG	621	6	-
GhRDUF2D	MYB	CAACAG	757	6	+
GhRDUF2D	MYB recognition site	CCGTTG	1810	6	+
GhRDUF2D	Myb-binding site	CAACAG	621	6	-
GhRDUF2D	Myb-binding site	CAACAG	757	6	+
GhRDUF2D	MYB-like sequence	TAACCA	596	6	+
GhRDUF2D	MYC	CAATTG	165	6	+
GhRDUF2D	MYC	CATTTG	828	6	-
GhRDUF2D	OCT	CGCGGATC	738	8	-
GhRDUF2D	P-box	CCTTTTG	1647	7	+	gibberellin-responsive element
GhRDUF2D	Sp1	GGGCGG	1025	6	+	light responsive element
GhRDUF2D	STRE	AGGGG	1835	5	-
GhRDUF2D	TATA	TATAAAAT	417	8	-
GhRDUF2D	TATA	TATAAAAT	894	8	-
GhRDUF2D	TATA	TATAAAAT	1396	8	-
GhRDUF2D	TATA-box	TATACA	169	6	-	core promoter element around -30 of transcription start
GhRDUF2D	TATA-box	TATA	171	4	+	core promoter element around -30 of transcription start
GhRDUF2D	TATA-box	TATAAAA	377	7	-	core promoter element around -30 of transcription start
GhRDUF2D	TATA-box	TATAAA	378	6	-	core promoter element around -30 of transcription start
GhRDUF2D	TATA-box	TATAA	379	5	-	core promoter element around -30 of transcription start
GhRDUF2D	TATA-box	TATA	380	4	+	core promoter element around -30 of transcription start
GhRDUF2D	TATA-box	ATATAA	384	6	+	core promoter element around -30 of transcription start
GhRDUF2D	TATA-box	TATA	385	4	+	core promoter element around -30 of transcription start
GhRDUF2D	TATA-box	TATAAATA	394	8	-	core promoter element around -30 of transcription start
GhRDUF2D	TATA-box	TATAAAT	395	7	-	core promoter element around -30 of transcription start
GhRDUF2D	TATA-box	TATAAA	396	6	-	core promoter element around -30 of transcription start
GhRDUF2D	TATA-box	TATAA	397	5	-	core promoter element around -30 of transcription start
GhRDUF2D	TATA-box	TATA	398	4	+	core promoter element around -30 of transcription start
GhRDUF2D	TATA-box	TATA	408	4	+	core promoter element around -30 of transcription start
GhRDUF2D	TATA-box	TATAAAA	418	7	-	core promoter element around -30 of transcription start
GhRDUF2D	TATA-box	TATAAA	419	6	-	core promoter element around -30 of transcription start
GhRDUF2D	TATA-box	TATAA	420	5	-	core promoter element around -30 of transcription start
GhRDUF2D	TATA-box	TATATTTATATTT	421	13	+	core promoter element around -30 of transcription start
GhRDUF2D	TATA-box	TATAAATA	423	8	-	core promoter element around -30 of transcription start
GhRDUF2D	TATA-box	TATAAAT	424	7	-	core promoter element around -30 of transcription start
GhRDUF2D	TATA-box	TATAAA	425	6	-	core promoter element around -30 of transcription start
GhRDUF2D	TATA-box	TATAA	426	5	-	core promoter element around -30 of transcription start
GhRDUF2D	TATA-box	TATA	427	4	+	core promoter element around -30 of transcription start
GhRDUF2D	TATA-box	ATTATA	478	6	+	core promoter element around -30 of transcription start
GhRDUF2D	TATA-box	TATATAA	479	7	-	core promoter element around -30 of transcription start
GhRDUF2D	TATA-box	TATATA	480	6	+	core promoter element around -30 of transcription start
GhRDUF2D	TATA-box	ATATAT	481	6	+	core promoter element around -30 of transcription start
GhRDUF2D	TATA-box	TATATA	482	6	+	core promoter element around -30 of transcription start
GhRDUF2D	TATA-box	ATATAT	483	6	+	core promoter element around -30 of transcription start
GhRDUF2D	TATA-box	TATA	484	4	+	core promoter element around -30 of transcription start
GhRDUF2D	TATA-box	TATA	787	4	+	core promoter element around -30 of transcription start
GhRDUF2D	TATA-box	ATATAT	851	6	+	core promoter element around -30 of transcription start
GhRDUF2D	TATA-box	TATA	852	4	+	core promoter element around -30 of transcription start
GhRDUF2D	TATA-box	TATAAAA	867	7	-	core promoter element around -30 of transcription start
GhRDUF2D	TATA-box	TATAAA	868	6	-	core promoter element around -30 of transcription start
GhRDUF2D	TATA-box	TATAA	869	5	-	core promoter element around -30 of transcription start
GhRDUF2D	TATA-box	TATA	870	4	+	core promoter element around -30 of transcription start
GhRDUF2D	TATA-box	TATAAATA	884	8	-	core promoter element around -30 of transcription start
GhRDUF2D	TATA-box	TATAAAT	885	7	-	core promoter element around -30 of transcription start
GhRDUF2D	TATA-box	TATAAA	886	6	-	core promoter element around -30 of transcription start
GhRDUF2D	TATA-box	TATAA	887	5	-	core promoter element around -30 of transcription start
GhRDUF2D	TATA-box	TATA	888	4	+	core promoter element around -30 of transcription start
GhRDUF2D	TATA-box	TATAAAA	895	7	-	core promoter element around -30 of transcription start
GhRDUF2D	TATA-box	TATAAA	896	6	-	core promoter element around -30 of transcription start
GhRDUF2D	TATA-box	TATAA	897	5	-	core promoter element around -30 of transcription start
GhRDUF2D	TATA-box	TATA	898	4	+	core promoter element around -30 of transcription start
GhRDUF2D	TATA-box	TACAAAA	1006	7	-	core promoter element around -30 of transcription start
GhRDUF2D	TATA-box	TATAAAT	1219	7	-	core promoter element around -30 of transcription start
GhRDUF2D	TATA-box	TATAAA	1220	6	-	core promoter element around -30 of transcription start
GhRDUF2D	TATA-box	TATAA	1221	5	-	core promoter element around -30 of transcription start
GhRDUF2D	TATA-box	TATA	1222	4	-	core promoter element around -30 of transcription start
GhRDUF2D	TATA-box	TATAAAT	1254	7	-	core promoter element around -30 of transcription start
GhRDUF2D	TATA-box	TATAAA	1255	6	-	core promoter element around -30 of transcription start
GhRDUF2D	TATA-box	TATAA	1256	5	-	core promoter element around -30 of transcription start
GhRDUF2D	TATA-box	TATA	1257	4	-	core promoter element around -30 of transcription start
GhRDUF2D	TATA-box	ATATAA	1276	6	+	core promoter element around -30 of transcription start
GhRDUF2D	TATA-box	TATA	1277	4	-	core promoter element around -30 of transcription start
GhRDUF2D	TATA-box	TATAAAA	1322	7	-	core promoter element around -30 of transcription start
GhRDUF2D	TATA-box	TATAAA	1323	6	-	core promoter element around -30 of transcription start
GhRDUF2D	TATA-box	TATAA	1324	5	-	core promoter element around -30 of transcription start
GhRDUF2D	TATA-box	TATA	1325	4	-	core promoter element around -30 of transcription start
GhRDUF2D	TATA-box	TATAAAA	1397	7	-	core promoter element around -30 of transcription start
GhRDUF2D	TATA-box	TATAAA	1398	6	-	core promoter element around -30 of transcription start
GhRDUF2D	TATA-box	TATATAA	1399	7	-	core promoter element around -30 of transcription start
GhRDUF2D	TATA-box	TATATTTATATTT	1400	12	+	core promoter element around -30 of transcription start
GhRDUF2D	TATA-box	ATATAT	1401	6	-	core promoter element around -30 of transcription start
GhRDUF2D	TATA-box	TATATA	1402	6	-	core promoter element around -30 of transcription start
GhRDUF2D	TATA-box	ATATAT	1403	6	-	core promoter element around -30 of transcription start
GhRDUF2D	TATA-box	TATATA	1404	6	-	core promoter element around -30 of transcription start
GhRDUF2D	TATA-box	ATATAT	1405	6	-	core promoter element around -30 of transcription start
GhRDUF2D	TATA-box	TATA	1406	4	-	core promoter element around -30 of transcription start
GhRDUF2D	TATA-box	TATA	1547	4	-	core promoter element around -30 of transcription start
GhRDUF2D	TATA-box	TATA	1791	4	-	core promoter element around -30 of transcription start
GhRDUF2D	TCA-element	CCATCTTTTT	68	9	-	cis-acting element involved in salicylic acid responsiveness
GhRDUF2D	TCCC-motif	TCTCCCT	94	7	-	part of a light responsive element
GhRDUF2D	TCCC-motif	TCTCCCT	1888	7	+	part of a light responsive element
GhRDUF2D	TGA-element	AACGAC	1732	6	-	auxin-responsive element
GhRDUF2D	Unnamed__1	CGTGG	817	5	+
GhRDUF2D	Unnamed__1	CGTGG	1797	5	-
GhRDUF2D	Unnamed__1	CGTGG	1822	5	-
GhRDUF2D	Unnamed__1	CGTGG	1960	5	-
GhRDUF2D	Unnamed__4	CTCC	76	4	-
GhRDUF2D	Unnamed__4	CTCC	96	4	-
GhRDUF2D	Unnamed__4	CTCC	654	4	+
GhRDUF2D	Unnamed__4	CTCC	733	4	-
GhRDUF2D	Unnamed__4	CTCC	1066	4	-
GhRDUF2D	Unnamed__4	CTCC	1073	4	+
GhRDUF2D	Unnamed__4	CTCC	1713	4	+
GhRDUF2D	Unnamed__4	CTCC	1889	4	+
GhRDUF2D	Unnamed__4	CTCC	1958	4	+
GhRDUF2D	W box	TTGACC	986	6	+
GhRDUF2D	WUN-motif	AAATTACT	136	8	+
GhRDUF2D	WUN-motif	AAATTACT	1250	8	-
GhRDUF2D	WUN-motif	AAATTACT	1281	8	-
GhRDUF2D		motif_sequence	733	4	-	short_function
GhRDUF2D		motif_sequence	1010	4	-	short_function
GhRDUF2D		motif_sequence	1030	4	-	short_function
GhRDUF2D		motif_sequence	1475	4	-	short_function
GhRDUF2D		motif_sequence	1856	4	+	short_function
GhRDUF2D		motif_sequence	1887	4	+	short_function
GhRDUF2D		motif_sequence	1899	4	+	short_function
GhRDUF2D		motif_sequence	1956	4	+	short_function
GhRDUF3A	3-AF1 binding site	TAAGAGAGGAA	1901	10	-	light responsive element
GhRDUF3A	AAGAA-motif	GAAAGAA	152	7	+
GhRDUF3A	AAGAA-motif	GAAAGAA	232	7	+
GhRDUF3A	ABRE	GACACGTGGC	1624	9	-	cis-acting element involved in the abscisic acid responsiveness
GhRDUF3A	ABRE	ACGTG	1626	5	-	cis-acting element involved in the abscisic acid responsiveness
GhRDUF3A	ABRE	ACGTG	1676	5	-	cis-acting element involved in the abscisic acid responsiveness
GhRDUF3A	ABRE3a	TACGTG	1676	6	-
GhRDUF3A	ABRE4	CACGTA	1676	6	+
GhRDUF3A	AP-1	TGAGTTAG	1601	8	+
GhRDUF3A	ARE	AAACCA	558	6	-	cis-acting regulatory element essential for the anaerobic induction
GhRDUF3A	ARE	AAACCA	1232	6	-	cis-acting regulatory element essential for the anaerobic induction
GhRDUF3A	ARE	AAACCA	1658	6	-	cis-acting regulatory element essential for the anaerobic induction
GhRDUF3A	ARE	AAACCA	1688	6	-	cis-acting regulatory element essential for the anaerobic induction
GhRDUF3A	ARE	AAACCA	1861	6	-	cis-acting regulatory element essential for the anaerobic induction
GhRDUF3A	AT~TATA-box	TATATA	1269	6	-
GhRDUF3A	AT~TATA-box	TATATA	1494	6	-
GhRDUF3A	AT-rich element	ATAGAAATCAA	1884	10	+	binding site of AT-rich DNA binding protein (ATBP-1)
GhRDUF3A	Box 4	ATTAAT	75	6	+	part of a conserved DNA module involved in light responsiveness
GhRDUF3A	Box 4	ATTAAT	210	6	+	part of a conserved DNA module involved in light responsiveness
GhRDUF3A	Box 4	ATTAAT	808	6	+	part of a conserved DNA module involved in light responsiveness
GhRDUF3A	box S	AGCCACC	507	7	-
GhRDUF3A	CAAT-box	CAAT	88	4	+
GhRDUF3A	CAAT-box	CAAT	102	4	-
GhRDUF3A	CAAT-box	CAAT	106	4	-
GhRDUF3A	CAAT-box	CAAT	176	4	-
GhRDUF3A	CAAT-box	CAAAT	184	5	+	common cis-acting element in promoter and enhancer regions
GhRDUF3A	CAAT-box	CAAT	206	4	+
GhRDUF3A	CAAT-box	CAAT	255	4	+
GhRDUF3A	CAAT-box	CCAAT	266	5	-	common cis-acting element in promoter and enhancer regions
GhRDUF3A	CAAT-box	CAAAT	282	5	-	common cis-acting element in promoter and enhancer regions
GhRDUF3A	CAAT-box	CCAAT	314	5	-	common cis-acting element in promoter and enhancer regions
GhRDUF3A	CAAT-box	CAAT	465	4	+
GhRDUF3A	CAAT-box	CAAT	490	4	-
GhRDUF3A	CAAT-box	CAAAT	539	5	+	common cis-acting element in promoter and enhancer regions
GhRDUF3A	CAAT-box	CAAT	544	4	-
GhRDUF3A	CAAT-box	CCAAT	603	5	-	common cis-acting element in promoter and enhancer regions
GhRDUF3A	CAAT-box	CAAT	612	4	+
GhRDUF3A	CAAT-box	CAAT	666	4	-
GhRDUF3A	CAAT-box	CAAT	689	4	-
GhRDUF3A	CAAT-box	CAAAT	762	5	-	common cis-acting element in promoter and enhancer regions
GhRDUF3A	CAAT-box	CAAAT	775	5	+	common cis-acting element in promoter and enhancer regions
GhRDUF3A	CAAT-box	CCAAT	805	5	+	common cis-acting element in promoter and enhancer regions
GhRDUF3A	CAAT-box	CAAT	806	4	+
GhRDUF3A	CAAT-box	CAAT	887	4	-
GhRDUF3A	CAAT-box	CAAT	950	4	+
GhRDUF3A	CAAT-box	CAAAT	1120	5	-	common cis-acting element in promoter and enhancer regions
GhRDUF3A	CAAT-box	CAAT	1134	4	+
GhRDUF3A	CAAT-box	CAAT	1160	4	+
GhRDUF3A	CAAT-box	CAAAT	1207	5	-	common cis-acting element in promoter and enhancer regions
GhRDUF3A	CAAT-box	CAAT	1222	4	+
GhRDUF3A	CAAT-box	CCAAT	1275	5	-	common cis-acting element in promoter and enhancer regions
GhRDUF3A	CAAT-box	CAAAT	1338	5	-	common cis-acting element in promoter and enhancer regions
GhRDUF3A	CAAT-box	CAAT	1350	4	+
GhRDUF3A	CAAT-box	CCAAT	1521	5	-	common cis-acting element in promoter and enhancer regions
GhRDUF3A	CAAT-box	CCAAT	1573	5	-	common cis-acting element in promoter and enhancer regions
GhRDUF3A	CAAT-box	CAAT	1610	4	+
GhRDUF3A	CAAT-box	CAAT	1637	4	-
GhRDUF3A	CAAT-box	CAAAT	1684	5	+	common cis-acting element in promoter and enhancer regions
GhRDUF3A	CAAT-box	CAAAT	1715	5	+	common cis-acting element in promoter and enhancer regions
GhRDUF3A	CAAT-box	CAAT	1799	4	+
GhRDUF3A	CAAT-box	CAAAT	1805	5	+	common cis-acting element in promoter and enhancer regions
GhRDUF3A	CAAT-box	CAAT	1877	4	-
GhRDUF3A	CAAT-box	CAAT	1892	4	+
GhRDUF3A	CAAT-box	CAAT	1977	4	+
GhRDUF3A	ERE	ATTTTAAA	912	8	-
GhRDUF3A	ERE	ATTTTAAA	957	8	+
GhRDUF3A	ERE	ATTTTAAA	959	8	-
GhRDUF3A	ERE	ATTTTAAA	973	8	-
GhRDUF3A	ERE	ATTTTAAA	994	8	-
GhRDUF3A	G-box	TACGTG	1676	6	-	cis-acting regulatory element involved in light responsiveness
GhRDUF3A	G-Box	CACGTT	1626	6	+	cis-acting regulatory element involved in light responsiveness
GhRDUF3A	GT1-motif	GGTTAA	1871	6	-	light responsive element
GhRDUF3A	I-box	atGATAAGGTC	696	10	+	part of a light responsive element
GhRDUF3A	LTR	CCGAAA	1960	6	-	cis-acting element involved in low-temperature responsiveness
GhRDUF3A	MBS	CAACTG	1180	6	-	MYB binding site involved in drought-inducibility
GhRDUF3A	MBSI	TTTTTACGGTTA	479	11	+	MYB binding site involved in flavonoid biosynthetic genes regulation
GhRDUF3A	MRE	AACCTAA	289	7	-	MYB binding site involved in light responsiveness
GhRDUF3A	MRE	AACCTAA	595	7	+	MYB binding site involved in light responsiveness
GhRDUF3A	Myb	CAACTG	1180	6	-
GhRDUF3A	Myb	TAACTG	1568	6	-
GhRDUF3A	MYB	CAACCA	1527	6	+
GhRDUF3A	MYB	TAACCA	1872	6	+
GhRDUF3A	MYB-like sequence	TAACCA	1872	6	+
GhRDUF3A	MYC	CATGTG	1594	6	-
GhRDUF3A	MYC	CATTTG	1684	6	-
GhRDUF3A	O2-site	GATGA(C/T)(A/G)TG(A/G)	1116	8	+	cis-acting regulatory element involved in zein metabolism regulation
GhRDUF3A	O2-site	GATGATGTGG	1644	9	+	cis-acting regulatory element involved in zein metabolism regulation
GhRDUF3A	O2-site	GTTGACGTGA	1675	9	-	cis-acting regulatory element involved in zein metabolism regulation
GhRDUF3A	O2-site	GTTGACGTGA	1842	9	-	cis-acting regulatory element involved in zein metabolism regulation
GhRDUF3A	STRE	AGGGG	1708	5	+
GhRDUF3A	TATA-box	TATA	40	4	+	core promoter element around -30 of transcription start
GhRDUF3A	TATA-box	TACAAAA	42	7	+	core promoter element around -30 of transcription start
GhRDUF3A	TATA-box	TATA	148	4	+	core promoter element around -30 of transcription start
GhRDUF3A	TATA-box	TATA	202	4	+	core promoter element around -30 of transcription start
GhRDUF3A	TATA-box	TATA	362	4	+	core promoter element around -30 of transcription start
GhRDUF3A	TATA-box	TATA	367	4	+	core promoter element around -30 of transcription start
GhRDUF3A	TATA-box	TATA	432	4	+	core promoter element around -30 of transcription start
GhRDUF3A	TATA-box	TATACA	546	6	-	core promoter element around -30 of transcription start
GhRDUF3A	TATA-box	TATA	548	4	+	core promoter element around -30 of transcription start
GhRDUF3A	TATA-box	TATAAA	816	6	-	core promoter element around -30 of transcription start
GhRDUF3A	TATA-box	TATAA	817	5	-	core promoter element around -30 of transcription start
GhRDUF3A	TATA-box	TATA	818	4	+	core promoter element around -30 of transcription start
GhRDUF3A	TATA-box	TATTTAAA	971	8	+	core promoter element around -30 of transcription start
GhRDUF3A	TATA-box	TATAAGAA	1010	8	-	core promoter element around -30 of transcription start
GhRDUF3A	TATA-box	TATAA	1013	5	-	core promoter element around -30 of transcription start
GhRDUF3A	TATA-box	TATA	1014	4	-	core promoter element around -30 of transcription start
GhRDUF3A	TATA-box	TATTTAAA	1097	8	+	core promoter element around -30 of transcription start
GhRDUF3A	TATA-box	TATTTAAA	1200	8	-	core promoter element around -30 of transcription start
GhRDUF3A	TATA-box	ATTATA	1267	6	+	core promoter element around -30 of transcription start
GhRDUF3A	TATA-box	TATATAA	1268	7	-	core promoter element around -30 of transcription start
GhRDUF3A	TATA-box	TATATA	1269	6	-	core promoter element around -30 of transcription start
GhRDUF3A	TATA-box	ATATAA	1270	6	+	core promoter element around -30 of transcription start
GhRDUF3A	TATA-box	TATA	1271	4	-	core promoter element around -30 of transcription start
GhRDUF3A	TATA-box	TATTTAAA	1280	8	+	core promoter element around -30 of transcription start
GhRDUF3A	TATA-box	ATTATA	1380	6	+	core promoter element around -30 of transcription start
GhRDUF3A	TATA-box	TATAA	1381	5	-	core promoter element around -30 of transcription start
GhRDUF3A	TATA-box	TATA	1382	4	-	core promoter element around -30 of transcription start
GhRDUF3A	TATA-box	ATATAT	1443	6	-	core promoter element around -30 of transcription start
GhRDUF3A	TATA-box	TATA	1444	4	-	core promoter element around -30 of transcription start
GhRDUF3A	TATA-box	TATA	1482	4	-	core promoter element around -30 of transcription start
GhRDUF3A	TATA-box	ATATAT	1493	6	-	core promoter element around -30 of transcription start
GhRDUF3A	TATA-box	TATATA	1494	6	-	core promoter element around -30 of transcription start
GhRDUF3A	TATA-box	ATATAT	1495	6	-	core promoter element around -30 of transcription start
GhRDUF3A	TATA-box	TATA	1496	4	-	core promoter element around -30 of transcription start
GhRDUF3A	TATA-box	TATAAA	1504	6	-	core promoter element around -30 of transcription start
GhRDUF3A	TATA-box	TATAA	1505	5	-	core promoter element around -30 of transcription start
GhRDUF3A	TATA-box	TATA	1506	4	-	core promoter element around -30 of transcription start
GhRDUF3A	TATA-box	TATA	1536	4	-	core promoter element around -30 of transcription start
GhRDUF3A	TATA-box	ATTATA	1695	6	+	core promoter element around -30 of transcription start
GhRDUF3A	TATA-box	TATAA	1696	5	-	core promoter element around -30 of transcription start
GhRDUF3A	TATA-box	TATA	1697	4	-	core promoter element around -30 of transcription start
GhRDUF3A	TATA-box	taTATAAAtc	1883	9	+	core promoter element around -30 of transcription start
GhRDUF3A	TATA-box	ATATAA	1884	6	+	core promoter element around -30 of transcription start
GhRDUF3A	TATA-box	TATA	1885	4	-	core promoter element around -30 of transcription start
GhRDUF3A	TC-rich repeats	ATTCTCTAAC	1604	9	-	cis-acting element involved in defense and stress responsiveness
GhRDUF3A	Unnamed__1	CGTGG	1625	5	-
GhRDUF3A	Unnamed__4	CTCC	69	4	+
GhRDUF3A	Unnamed__4	CTCC	317	4	-
GhRDUF3A	Unnamed__4	CTCC	325	4	+
GhRDUF3A	Unnamed__4	CTCC	412	4	+
GhRDUF3A	Unnamed__4	CTCC	1246	4	-
GhRDUF3A	Unnamed__4	CTCC	1932	4	+
GhRDUF3A	W box	TTGACC	61	6	-
GhRDUF3A	W box	TTGACC	1524	6	-
GhRDUF3A	WRE3	CCACCT	672	6	-
GhRDUF3A	WRE3	CCACCT	1562	6	-
GhRDUF3A	WRE3	CCACCT	1648	6	-
GhRDUF3A	WUN-motif	AAATTACT	1312	8	-
GhRDUF3A		motif_sequence	323	4	+	short_function
GhRDUF3A		motif_sequence	501	4	-	short_function
GhRDUF3A		motif_sequence	623	4	+	short_function
GhRDUF3A		motif_sequence	734	4	-	short_function
GhRDUF3A		motif_sequence	1246	4	-	short_function
GhRDUF3A		motif_sequence	1880	4	-	short_function
GhRDUF3A		motif_sequence	1930	4	+	short_function
GhRDUF3D	3-AF1 binding site	TAAGAGAGGAA	1901	10	-	light responsive element
GhRDUF3D	AAGAA-motif	gGTAAAGAAA	83	9	+
GhRDUF3D	ABRE	ACGTG	459	5	+	cis-acting element involved in the abscisic acid responsiveness
GhRDUF3D	ABRE	AACCCGG	533	7	+	cis-acting element involved in the abscisic acid responsiveness
GhRDUF3D	ABRE	ACGTG	1608	5	+	cis-acting element involved in the abscisic acid responsiveness
GhRDUF3D	ABRE	GACACGTGGC	1637	9	-	cis-acting element involved in the abscisic acid responsiveness
GhRDUF3D	ABRE	ACGTG	1639	5	-	cis-acting element involved in the abscisic acid responsiveness
GhRDUF3D	ABRE	ACGTG	1661	5	+	cis-acting element involved in the abscisic acid responsiveness
GhRDUF3D	ABRE3a	TACGTG	1639	6	-
GhRDUF3D	ABRE4	CACGTA	1639	6	+
GhRDUF3D	ARE	AAACCA	742	6	+	cis-acting regulatory element essential for the anaerobic induction
GhRDUF3D	ARE	AAACCA	993	6	+	cis-acting regulatory element essential for the anaerobic induction
GhRDUF3D	ARE	AAACCA	1172	6	-	cis-acting regulatory element essential for the anaerobic induction
GhRDUF3D	ARE	AAACCA	1208	6	-	cis-acting regulatory element essential for the anaerobic induction
GhRDUF3D	ARE	AAACCA	1701	6	-	cis-acting regulatory element essential for the anaerobic induction
GhRDUF3D	as-1	TGACG	370	5	-
GhRDUF3D	as-1	TGACG	1606	5	+
GhRDUF3D	as-1	TGACG	1659	5	+
GhRDUF3D	AT~TATA-box	TATATA	45	6	+
GhRDUF3D	AuxRR-core	GGTCCAT	998	7	-	cis-acting regulatory element involved in auxin responsiveness
GhRDUF3D	CAAT-box	CAAT	53	4	-
GhRDUF3D	CAAT-box	CAAAT	242	5	-	common cis-acting element in promoter and enhancer regions
GhRDUF3D	CAAT-box	CAAAT	313	5	+	common cis-acting element in promoter and enhancer regions
GhRDUF3D	CAAT-box	CAAT	349	4	-
GhRDUF3D	CAAT-box	CAAT	373	4	+
GhRDUF3D	CAAT-box	CAAT	434	4	-
GhRDUF3D	CAAT-box	CAAT	510	4	+
GhRDUF3D	CAAT-box	CCAAT	551	5	+	common cis-acting element in promoter and enhancer regions
GhRDUF3D	CAAT-box	CAAT	552	4	+
GhRDUF3D	CAAT-box	CAAAT	554	5	-	common cis-acting element in promoter and enhancer regions
GhRDUF3D	CAAT-box	CAAT	771	4	-
GhRDUF3D	CAAT-box	CAAT	792	4	+
GhRDUF3D	CAAT-box	CAAAT	798	5	+	common cis-acting element in promoter and enhancer regions
GhRDUF3D	CAAT-box	CAAAT	1057	5	-	common cis-acting element in promoter and enhancer regions
GhRDUF3D	CAAT-box	CAAT	1071	4	+
GhRDUF3D	CAAT-box	CAAT	1097	4	+
GhRDUF3D	CAAT-box	CAAAT	1147	5	-	common cis-acting element in promoter and enhancer regions
GhRDUF3D	CAAT-box	CAAT	1162	4	+
GhRDUF3D	CAAT-box	CAAT	1199	4	-
GhRDUF3D	CAAT-box	CAAT	1320	4	-
GhRDUF3D	CAAT-box	CAAT	1395	4	-
GhRDUF3D	CAAT-box	CCAAT	1418	5	-	common cis-acting element in promoter and enhancer regions
GhRDUF3D	CAAT-box	CAAT	1423	4	-
GhRDUF3D	CAAT-box	CAAAT	1450	5	+	common cis-acting element in promoter and enhancer regions
GhRDUF3D	CAAT-box	CCAAT	1624	5	-	common cis-acting element in promoter and enhancer regions
GhRDUF3D	CAAT-box	CAAT	1650	4	-
GhRDUF3D	CAAT-box	CAAT	1654	4	-
GhRDUF3D	CAAT-box	CAAAT	1697	5	+	common cis-acting element in promoter and enhancer regions
GhRDUF3D	CAAT-box	CAAAT	1728	5	+	common cis-acting element in promoter and enhancer regions
GhRDUF3D	CAAT-box	CAAT	1877	4	-
GhRDUF3D	CAAT-box	CAAT	1977	4	+
GhRDUF3D	CGTCA-motif	CGTCA	370	5	+	cis-acting regulatory element involved in the MeJA-responsiveness
GhRDUF3D	CGTCA-motif	CGTCA	1606	5	-	cis-acting regulatory element involved in the MeJA-responsiveness
GhRDUF3D	CGTCA-motif	CGTCA	1659	5	-	cis-acting regulatory element involved in the MeJA-responsiveness
GhRDUF3D	ERE	ATTTTAAA	1294	8	+
GhRDUF3D	G-Box	CACGTT	458	6	-	cis-acting regulatory element involved in light responsiveness
GhRDUF3D	G-box	CACGTC	1607	6	-	cis-acting regulatory element involved in light responsiveness
GhRDUF3D	G-box	TACGTG	1639	6	-	cis-acting regulatory element involved in light responsiveness
GhRDUF3D	G-box	CACGTC	1660	6	-	cis-acting regulatory element involved in light responsiveness
GhRDUF3D	GT1-motif	GGTTAA	819	6	+	light responsive element
GhRDUF3D	I-box	gGATAAGGTG	778	9	-	part of a light responsive element
GhRDUF3D	LTR	CCGAAA	1003	6	+	cis-acting element involved in low-temperature responsiveness
GhRDUF3D	MBS	CAACTG	24	6	+	MYB binding site involved in drought-inducibility
GhRDUF3D	MBS	CAACTG	1117	6	-	MYB binding site involved in drought-inducibility
GhRDUF3D	Myb	CAACTG	24	6	+
GhRDUF3D	Myb	TAACTG	325	6	+
GhRDUF3D	Myb	CAACTG	1117	6	-
GhRDUF3D	MYC	CATTTG	313	6	-
GhRDUF3D	MYC	CATGTG	1438	6	-
GhRDUF3D	MYC	CATTTG	1697	6	-
GhRDUF3D	O2-site	GATGA(C/T)(A/G)TG(A/G)	1053	8	+	cis-acting regulatory element involved in zein metabolism regulation
GhRDUF3D	O2-site	GTTGACGTGA	1604	9	+	cis-acting regulatory element involved in zein metabolism regulation
GhRDUF3D	O2-site	GATGATGTGG	1657	9	+	cis-acting regulatory element involved in zein metabolism regulation
GhRDUF3D	O2-site	GTTGACGTGA	1842	9	-	cis-acting regulatory element involved in zein metabolism regulation
GhRDUF3D	P-box	CCTTTTG	642	7	+	gibberellin-responsive element
GhRDUF3D	P-box	CCTTTTG	978	7	+	gibberellin-responsive element
GhRDUF3D	STRE	AGGGG	1721	5	+
GhRDUF3D	TATA	TATAAAAT	47	8	+
GhRDUF3D	TATA	TATAAAAT	836	8	+
GhRDUF3D	TATA-box	TATATA	45	6	+	core promoter element around -30 of transcription start
GhRDUF3D	TATA-box	ATATAA	46	6	+	core promoter element around -30 of transcription start
GhRDUF3D	TATA-box	TATA	47	4	+	core promoter element around -30 of transcription start
GhRDUF3D	TATA-box	ccTATAAAaa	726	9	-	core promoter element around -30 of transcription start
GhRDUF3D	TATA-box	TATAAAT	727	7	-	core promoter element around -30 of transcription start
GhRDUF3D	TATA-box	TATAAA	728	6	-	core promoter element around -30 of transcription start
GhRDUF3D	TATA-box	TATAA	729	5	-	core promoter element around -30 of transcription start
GhRDUF3D	TATA-box	TATA	730	4	+	core promoter element around -30 of transcription start
GhRDUF3D	TATA-box	ATTATA	834	6	+	core promoter element around -30 of transcription start
GhRDUF3D	TATA-box	TATAA	835	5	-	core promoter element around -30 of transcription start
GhRDUF3D	TATA-box	TATA	836	4	+	core promoter element around -30 of transcription start
GhRDUF3D	TATA-box	TATA	852	4	+	core promoter element around -30 of transcription start
GhRDUF3D	TATA-box	TATA	860	4	+	core promoter element around -30 of transcription start
GhRDUF3D	TATA-box	TATTTAAA	900	8	+	core promoter element around -30 of transcription start
GhRDUF3D	TATA-box	TATTTAAA	902	8	-	core promoter element around -30 of transcription start
GhRDUF3D	TATA-box	TAAAGATT	908	8	+	core promoter element around -30 of transcription start
GhRDUF3D	TATA-box	TATAA	937	5	-	core promoter element around -30 of transcription start
GhRDUF3D	TATA-box	TATA	938	4	+	core promoter element around -30 of transcription start
GhRDUF3D	TATA-box	TACAAAA	980	7	-	core promoter element around -30 of transcription start
GhRDUF3D	TATA-box	TATTTAAA	1035	8	+	core promoter element around -30 of transcription start
GhRDUF3D	TATA-box	TAAAGATT	1142	8	+	core promoter element around -30 of transcription start
GhRDUF3D	TATA-box	ATATAA	1183	6	+	core promoter element around -30 of transcription start
GhRDUF3D	TATA-box	TATA	1184	4	-	core promoter element around -30 of transcription start
GhRDUF3D	TATA-box	TATA	1192	4	-	core promoter element around -30 of transcription start
GhRDUF3D	TATA-box	TATA	1256	4	-	core promoter element around -30 of transcription start
GhRDUF3D	TATA-box	TATAAAA	1352	7	-	core promoter element around -30 of transcription start
GhRDUF3D	TATA-box	TATAAA	1353	6	-	core promoter element around -30 of transcription start
GhRDUF3D	TATA-box	TATAA	1354	5	-	core promoter element around -30 of transcription start
GhRDUF3D	TATA-box	TATA	1355	4	-	core promoter element around -30 of transcription start
GhRDUF3D	TATA-box	ATTATA	1484	6	+	core promoter element around -30 of transcription start
GhRDUF3D	TATA-box	TATAA	1485	5	-	core promoter element around -30 of transcription start
GhRDUF3D	TATA-box	TATA	1486	4	-	core promoter element around -30 of transcription start
GhRDUF3D	TATA-box	ATATAT	1535	6	-	core promoter element around -30 of transcription start
GhRDUF3D	TATA-box	TATA	1536	4	-	core promoter element around -30 of transcription start
GhRDUF3D	TATA-box	TATA	1575	4	-	core promoter element around -30 of transcription start
GhRDUF3D	TATA-box	taTATAAAtc	1883	9	+	core promoter element around -30 of transcription start
GhRDUF3D	TATA-box	ATATAA	1884	6	+	core promoter element around -30 of transcription start
GhRDUF3D	TATA-box	TATA	1885	4	-	core promoter element around -30 of transcription start
GhRDUF3D	TCA	TCATCTTCAT	521	9	-
GhRDUF3D	TC-rich repeats	ATTCTCTAAC	2	9	-	cis-acting element involved in defense and stress responsiveness
GhRDUF3D	TCT-motif	TCTTAC	766	6	-	part of a light responsive element
GhRDUF3D	TGACG-motif	TGACG	370	5	-	cis-acting regulatory element involved in the MeJA-responsiveness
GhRDUF3D	TGACG-motif	TGACG	1606	5	+	cis-acting regulatory element involved in the MeJA-responsiveness
GhRDUF3D	TGACG-motif	TGACG	1659	5	+	cis-acting regulatory element involved in the MeJA-responsiveness
GhRDUF3D	Unnamed__1	CGTGG	658	5	-
GhRDUF3D	Unnamed__1	GAATTTAATTAA	1302	11	+	60K protein binding site
GhRDUF3D	Unnamed__1	CGTGG	1609	5	+
GhRDUF3D	Unnamed__1	CGTGG	1638	5	-
GhRDUF3D	Unnamed__1	CGTGG	1662	5	+
GhRDUF3D	Unnamed__4	CTCC	175	4	+
GhRDUF3D	Unnamed__4	CTCC	280	4	+
GhRDUF3D	Unnamed__4	CTCC	367	4	+
GhRDUF3D	Unnamed__4	CTCC	396	4	+
GhRDUF3D	Unnamed__4	CTCC	669	4	-
GhRDUF3D	Unnamed__4	CTCC	711	4	-
GhRDUF3D	Unnamed__4	CTCC	758	4	-
GhRDUF3D	Unnamed__4	CTCC	1246	4	-
GhRDUF3D	Unnamed__4	CTCC	1932	4	+
GhRDUF3D		motif_sequence	112	4	+	short_function
GhRDUF3D		motif_sequence	159	4	-	short_function
GhRDUF3D		motif_sequence	167	4	-	short_function
GhRDUF3D		motif_sequence	173	4	+	short_function
GhRDUF3D		motif_sequence	254	4	+	short_function
GhRDUF3D		motif_sequence	318	4	-	short_function
GhRDUF3D		motif_sequence	361	4	+	short_function
GhRDUF3D		motif_sequence	391	4	+	short_function
GhRDUF3D		motif_sequence	424	4	+	short_function
GhRDUF3D		motif_sequence	449	4	+	short_function
GhRDUF3D		motif_sequence	664	4	-	short_function
GhRDUF3D		motif_sequence	669	4	-	short_function
GhRDUF3D		motif_sequence	1246	4	-	short_function
GhRDUF3D		motif_sequence	1523	4	-	short_function
GhRDUF3D		motif_sequence	1880	4	-	short_function
GhRDUF3D		motif_sequence	1930	4	+	short_function
GhRDUF4A	ABRE	TACGGTC	1261	7	+	cis-acting element involved in the abscisic acid responsiveness
GhRDUF4A	ABRE	ACGTG	1626	5	+	cis-acting element involved in the abscisic acid responsiveness
GhRDUF4A	as-1	TGACG	542	5	-
GhRDUF4A	as-1	TGACG	1928	5	-
GhRDUF4A	AT~TATA-box	TATATA	296	6	+
GhRDUF4A	AT~TATA-box	TATATAAA	360	8	-
GhRDUF4A	AT~TATA-box	TATATA	362	6	+
GhRDUF4A	AT~TATA-box	TATATAAA	374	8	-
GhRDUF4A	AT~TATA-box	TATATA	376	6	+
GhRDUF4A	AT~TATA-box	TATATA	1107	6	-
GhRDUF4A	AT~TATA-box	TATATAAA	1386	8	-
GhRDUF4A	AT~TATA-box	TATATA	1388	6	-
GhRDUF4A	AT~TATA-box	TATATAAA	1468	8	-
GhRDUF4A	AT~TATA-box	TATATA	1470	6	-
GhRDUF4A	AT~TATA-box	TATATA	1472	6	-
GhRDUF4A	AT1-motif	AATTATTTTTTATT	3	13	+	part of a light responsive module
GhRDUF4A	Box 4	ATTAAT	1447	6	-	part of a conserved DNA module involved in light responsiveness
GhRDUF4A	CAAT-box	CAAT	110	4	-
GhRDUF4A	CAAT-box	CAAT	178	4	-
GhRDUF4A	CAAT-box	CCAAT	203	5	-	common cis-acting element in promoter and enhancer regions
GhRDUF4A	CAAT-box	CAAT	211	4	-
GhRDUF4A	CAAT-box	CAAAT	292	5	+	common cis-acting element in promoter and enhancer regions
GhRDUF4A	CAAT-box	CAAAT	468	5	+	common cis-acting element in promoter and enhancer regions
GhRDUF4A	CAAT-box	CCAAT	499	5	+	common cis-acting element in promoter and enhancer regions
GhRDUF4A	CAAT-box	CAAT	500	4	+
GhRDUF4A	CAAT-box	CAAT	534	4	-
GhRDUF4A	CAAT-box	CCAAT	669	5	+	common cis-acting element in promoter and enhancer regions
GhRDUF4A	CAAT-box	CAAT	670	4	+
GhRDUF4A	CAAT-box	CAAAT	680	5	+	common cis-acting element in promoter and enhancer regions
GhRDUF4A	CAAT-box	CAAAT	685	5	-	common cis-acting element in promoter and enhancer regions
GhRDUF4A	CAAT-box	CAAAT	811	5	-	common cis-acting element in promoter and enhancer regions
GhRDUF4A	CAAT-box	CAAAT	822	5	-	common cis-acting element in promoter and enhancer regions
GhRDUF4A	CAAT-box	CAAT	963	4	+
GhRDUF4A	CAAT-box	CAAAT	1053	5	+	common cis-acting element in promoter and enhancer regions
GhRDUF4A	CAAT-box	CAAT	1147	4	+
GhRDUF4A	CAAT-box	CAAAT	1152	5	-	common cis-acting element in promoter and enhancer regions
GhRDUF4A	CAAT-box	CCAAT	1227	5	+	common cis-acting element in promoter and enhancer regions
GhRDUF4A	CAAT-box	CAAT	1228	4	+
GhRDUF4A	CAAT-box	CAAAT	1256	5	-	common cis-acting element in promoter and enhancer regions
GhRDUF4A	CAAT-box	CCAAT	1267	5	+	common cis-acting element in promoter and enhancer regions
GhRDUF4A	CAAT-box	CAAT	1268	4	+
GhRDUF4A	CAAT-box	CAAT	1311	4	-
GhRDUF4A	CAAT-box	CAAT	1316	4	-
GhRDUF4A	CAAT-box	CAAAT	1404	5	-	common cis-acting element in promoter and enhancer regions
GhRDUF4A	CAAT-box	CAAT	1409	4	-
GhRDUF4A	CAAT-box	CAAAT	1413	5	-	common cis-acting element in promoter and enhancer regions
GhRDUF4A	CAAT-box	CAAAT	1517	5	+	common cis-acting element in promoter and enhancer regions
GhRDUF4A	CAAT-box	CAAT	1561	4	-
GhRDUF4A	CAAT-box	CAAT	1578	4	-
GhRDUF4A	CAAT-box	CAAT	1586	4	-
GhRDUF4A	CGTCA-motif	CGTCA	542	5	+	cis-acting regulatory element involved in the MeJA-responsiveness
GhRDUF4A	CGTCA-motif	CGTCA	1928	5	+	cis-acting regulatory element involved in the MeJA-responsiveness
GhRDUF4A	chs-CMA1a	TTACTTAA	1170	8	-	part of a light responsive element
GhRDUF4A	ERE	ATTTTAAA	1117	8	-
GhRDUF4A	ERE	ATTTCATA	1494	8	+
GhRDUF4A	GATA-motif	GATAGGA	1636	7	+	part of a light responsive element
GhRDUF4A	G-box	GCCACGTGGA	1838	9	+	cis-acting regulatory element involved in light responsiveness
GhRDUF4A	G-Box	CACGTT	1625	6	-	cis-acting regulatory element involved in light responsiveness
GhRDUF4A	GT1-motif	GGTTAAT	689	7	+	light responsive element
GhRDUF4A	GT1-motif	GGTTAA	1936	6	-	light responsive element
GhRDUF4A	LTR	CCGAAA	549	6	-	cis-acting element involved in low-temperature responsiveness
GhRDUF4A	LTR	CCGAAA	1524	6	+	cis-acting element involved in low-temperature responsiveness
GhRDUF4A	MYB	TAACCA	688	6	-
GhRDUF4A	MYB	TAACCA	1213	6	-
GhRDUF4A	MYB-like sequence	TAACCA	688	6	-
GhRDUF4A	MYB-like sequence	TAACCA	1213	6	-
GhRDUF4A	MYC	CATTTG	821	6	+
GhRDUF4A	MYC	CATTTG	1053	6	-
GhRDUF4A	MYC	CATTTG	1255	6	+
GhRDUF4A	O2-site	GATGATGTGG	1206	9	+	cis-acting regulatory element involved in zein metabolism regulation
GhRDUF4A	STRE	AGGGG	66	5	+
GhRDUF4A	STRE	AGGGG	1940	5	-
GhRDUF4A	TATA	TATAAAAT	1474	8	+
GhRDUF4A	TATA-box	ATTATA	4	6	+	core promoter element around -30 of transcription start
GhRDUF4A	TATA-box	TATAA	5	5	-	core promoter element around -30 of transcription start
GhRDUF4A	TATA-box	TATA	6	4	+	core promoter element around -30 of transcription start
GhRDUF4A	TATA-box	TATTTAAA	17	8	-	core promoter element around -30 of transcription start
GhRDUF4A	TATA-box	TATATTTATATTT	20	12	-	core promoter element around -30 of transcription start
GhRDUF4A	TATA-box	ATATAA	22	6	+	core promoter element around -30 of transcription start
GhRDUF4A	TATA-box	TATA	23	4	+	core promoter element around -30 of transcription start
GhRDUF4A	TATA-box	ATTATA	27	6	+	core promoter element around -30 of transcription start
GhRDUF4A	TATA-box	TATAA	28	5	-	core promoter element around -30 of transcription start
GhRDUF4A	TATA-box	TATA	29	4	+	core promoter element around -30 of transcription start
GhRDUF4A	TATA-box	TATAA	52	5	-	core promoter element around -30 of transcription start
GhRDUF4A	TATA-box	TATA	53	4	+	core promoter element around -30 of transcription start
GhRDUF4A	TATA-box	TATA	220	4	+	core promoter element around -30 of transcription start
GhRDUF4A	TATA-box	TATA	232	4	+	core promoter element around -30 of transcription start
GhRDUF4A	TATA-box	ATATAT	295	6	+	core promoter element around -30 of transcription start
GhRDUF4A	TATA-box	TATATA	296	6	+	core promoter element around -30 of transcription start
GhRDUF4A	TATA-box	ATATAT	297	6	+	core promoter element around -30 of transcription start
GhRDUF4A	TATA-box	TATA	298	4	+	core promoter element around -30 of transcription start
GhRDUF4A	TATA-box	TATAAAA	359	7	-	core promoter element around -30 of transcription start
GhRDUF4A	TATA-box	TATAAA	360	6	-	core promoter element around -30 of transcription start
GhRDUF4A	TATA-box	TATATAA	361	7	-	core promoter element around -30 of transcription start
GhRDUF4A	TATA-box	TATATA	362	6	+	core promoter element around -30 of transcription start
GhRDUF4A	TATA-box	ATATAT	363	6	+	core promoter element around -30 of transcription start
GhRDUF4A	TATA-box	TATATTTATATTT	364	12	+	core promoter element around -30 of transcription start
GhRDUF4A	TATA-box	TATACA	368	6	-	core promoter element around -30 of transcription start
GhRDUF4A	TATA-box	TATATTTATATTT	370	12	+	core promoter element around -30 of transcription start
GhRDUF4A	TATA-box	taTATAAAtc	372	9	-	core promoter element around -30 of transcription start
GhRDUF4A	TATA-box	TATAAAT	373	7	-	core promoter element around -30 of transcription start
GhRDUF4A	TATA-box	TATAAA	374	6	-	core promoter element around -30 of transcription start
GhRDUF4A	TATA-box	TATATAA	375	7	-	core promoter element around -30 of transcription start
GhRDUF4A	TATA-box	TATATA	376	6	+	core promoter element around -30 of transcription start
GhRDUF4A	TATA-box	ATATAT	377	6	+	core promoter element around -30 of transcription start
GhRDUF4A	TATA-box	TATA	378	4	+	core promoter element around -30 of transcription start
GhRDUF4A	TATA-box	ccTATAAAaa	419	9	-	core promoter element around -30 of transcription start
GhRDUF4A	TATA-box	TATAAAA	420	7	-	core promoter element around -30 of transcription start
GhRDUF4A	TATA-box	TATAAA	421	6	-	core promoter element around -30 of transcription start
GhRDUF4A	TATA-box	TATAA	422	5	-	core promoter element around -30 of transcription start
GhRDUF4A	TATA-box	TATA	423	4	+	core promoter element around -30 of transcription start
GhRDUF4A	TATA-box	TATA	438	4	+	core promoter element around -30 of transcription start
GhRDUF4A	TATA-box	TATTTAAA	606	8	+	core promoter element around -30 of transcription start
GhRDUF4A	TATA-box	TATA	700	4	+	core promoter element around -30 of transcription start
GhRDUF4A	TATA-box	TACAAAA	780	7	-	core promoter element around -30 of transcription start
GhRDUF4A	TATA-box	ATATAT	846	6	+	core promoter element around -30 of transcription start
GhRDUF4A	TATA-box	TATA	847	4	+	core promoter element around -30 of transcription start
GhRDUF4A	TATA-box	TATTTAAA	921	8	+	core promoter element around -30 of transcription start
GhRDUF4A	TATA-box	ATATAT	1044	6	-	core promoter element around -30 of transcription start
GhRDUF4A	TATA-box	TATA	1045	4	-	core promoter element around -30 of transcription start
GhRDUF4A	TATA-box	ATATAA	1089	6	+	core promoter element around -30 of transcription start
GhRDUF4A	TATA-box	TATA	1090	4	-	core promoter element around -30 of transcription start
GhRDUF4A	TATA-box	TATATAA	1106	7	-	core promoter element around -30 of transcription start
GhRDUF4A	TATA-box	TATATA	1107	6	-	core promoter element around -30 of transcription start
GhRDUF4A	TATA-box	ATATAA	1108	6	+	core promoter element around -30 of transcription start
GhRDUF4A	TATA-box	TATA	1109	4	-	core promoter element around -30 of transcription start
GhRDUF4A	TATA-box	ATTATA	1185	6	+	core promoter element around -30 of transcription start
GhRDUF4A	TATA-box	TATAA	1186	5	-	core promoter element around -30 of transcription start
GhRDUF4A	TATA-box	TATA	1187	4	-	core promoter element around -30 of transcription start
GhRDUF4A	TATA-box	ATTATA	1340	6	+	core promoter element around -30 of transcription start
GhRDUF4A	TATA-box	TATAA	1341	5	-	core promoter element around -30 of transcription start
GhRDUF4A	TATA-box	TATA	1342	4	-	core promoter element around -30 of transcription start
GhRDUF4A	TATA-box	ATTATA	1358	6	+	core promoter element around -30 of transcription start
GhRDUF4A	TATA-box	TATAA	1359	5	-	core promoter element around -30 of transcription start
GhRDUF4A	TATA-box	TATA	1360	4	-	core promoter element around -30 of transcription start
GhRDUF4A	TATA-box	ccTATAAAaa	1370	9	-	core promoter element around -30 of transcription start
GhRDUF4A	TATA-box	TATAAAA	1385	7	-	core promoter element around -30 of transcription start
GhRDUF4A	TATA-box	TATAAA	1386	6	-	core promoter element around -30 of transcription start
GhRDUF4A	TATA-box	TATATAA	1387	7	-	core promoter element around -30 of transcription start
GhRDUF4A	TATA-box	TATATA	1388	6	-	core promoter element around -30 of transcription start
GhRDUF4A	TATA-box	ATATAA	1389	6	+	core promoter element around -30 of transcription start
GhRDUF4A	TATA-box	TATA	1390	4	-	core promoter element around -30 of transcription start
GhRDUF4A	TATA-box	ATATAT	1443	6	-	core promoter element around -30 of transcription start
GhRDUF4A	TATA-box	TATA	1444	4	-	core promoter element around -30 of transcription start
GhRDUF4A	TATA-box	ATATAA	1457	6	+	core promoter element around -30 of transcription start
GhRDUF4A	TATA-box	TATA	1458	4	-	core promoter element around -30 of transcription start
GhRDUF4A	TATA-box	taTATAAAtc	1466	9	-	core promoter element around -30 of transcription start
GhRDUF4A	TATA-box	TATAAAT	1467	7	-	core promoter element around -30 of transcription start
GhRDUF4A	TATA-box	TATAAA	1468	6	-	core promoter element around -30 of transcription start
GhRDUF4A	TATA-box	TATATAA	1469	7	-	core promoter element around -30 of transcription start
GhRDUF4A	TATA-box	TATATA	1470	6	-	core promoter element around -30 of transcription start
GhRDUF4A	TATA-box	ATATAT	1471	6	-	core promoter element around -30 of transcription start
GhRDUF4A	TATA-box	TATATA	1472	6	-	core promoter element around -30 of transcription start
GhRDUF4A	TATA-box	ATATAA	1473	6	+	core promoter element around -30 of transcription start
GhRDUF4A	TATA-box	TATA	1474	4	-	core promoter element around -30 of transcription start
GhRDUF4A	TATA-box	TATACA	1651	6	-	core promoter element around -30 of transcription start
GhRDUF4A	TATA-box	TATA	1653	4	-	core promoter element around -30 of transcription start
GhRDUF4A	TATA-box	TACAAAA	1708	7	-	core promoter element around -30 of transcription start
GhRDUF4A	TATA-box	TATTTAAA	1740	8	-	core promoter element around -30 of transcription start
GhRDUF4A	TCA	TCATCTTCAT	712	9	-
GhRDUF4A	TCA	TCATCTTCAT	715	9	-
GhRDUF4A	TCA	TCATCTTCAT	718	9	-
GhRDUF4A	TCA	TCATCTTCAT	721	9	-
GhRDUF4A	TCA	TCATCTTCAT	724	9	-
GhRDUF4A	TCA	TCATCTTCAT	727	9	-
GhRDUF4A	TCT-motif	TCTTAC	1917	6	+	part of a light responsive element
GhRDUF4A	TGACG-motif	TGACG	542	5	-	cis-acting regulatory element involved in the MeJA-responsiveness
GhRDUF4A	TGACG-motif	TGACG	1928	5	-	cis-acting regulatory element involved in the MeJA-responsiveness
GhRDUF4A	Unnamed__1	CGTGG	1734	5	-
GhRDUF4A	Unnamed__4	CTCC	383	4	-
GhRDUF4A	Unnamed__4	CTCC	427	4	-
GhRDUF4A	Unnamed__4	CTCC	676	4	+
GhRDUF4A	Unnamed__4	CTCC	1823	4	+
GhRDUF4A	W box	TTGACC	1562	6	+
GhRDUF4A	W box	TTGACC	1788	6	-
GhRDUF4A	W box	TTGACC	1993	6	-
GhRDUF4A	WRE3	CCACCT	1839	6	+
GhRDUF4A		motif_sequence	207	4	-	short_function
GhRDUF4A		motif_sequence	383	4	-	short_function
GhRDUF4A		motif_sequence	476	4	+	short_function
GhRDUF4A		motif_sequence	788	4	-	short_function
GhRDUF4A		motif_sequence	1232	4	+	short_function
GhRDUF4A		motif_sequence	1275	4	+	short_function
GhRDUF4A		motif_sequence	1702	4	+	short_function
GhRDUF4A		motif_sequence	1913	4	+	short_function
GhRDUF4D	AAGAA-motif	GAAAGAA	1586	7	+
GhRDUF4D	ABRE	ACGTG	1267	5	-	cis-acting element involved in the abscisic acid responsiveness
GhRDUF4D	ABRE	ACGTG	1642	5	+	cis-acting element involved in the abscisic acid responsiveness
GhRDUF4D	AP-1	TGAGTTAG	296	8	+
GhRDUF4D	ARE	AAACCA	1390	6	-	cis-acting regulatory element essential for the anaerobic induction
GhRDUF4D	as-1	TGACG	476	5	-
GhRDUF4D	as-1	TGACG	1683	5	+
GhRDUF4D	AT~TATA-box	TATATAAA	335	8	-
GhRDUF4D	AT~TATA-box	TATATA	337	6	+
GhRDUF4D	AT~TATA-box	TATATA	1040	6	-
GhRDUF4D	AT~TATA-box	TATATAAA	1309	8	-
GhRDUF4D	AT~TATA-box	TATATA	1311	6	-
GhRDUF4D	AT~TATA-box	TATATA	1335	6	-
GhRDUF4D	AT~TATA-box	TATATAAA	1440	8	-
GhRDUF4D	AT~TATA-box	TATATA	1442	6	-
GhRDUF4D	AT~TATA-box	TATATA	1444	6	-
GhRDUF4D	Box 4	ATTAAT	1381	6	-	part of a conserved DNA module involved in light responsiveness
GhRDUF4D	CAAT-box	CCAAT	60	5	-	common cis-acting element in promoter and enhancer regions
GhRDUF4D	CAAT-box	CAAT	74	4	-
GhRDUF4D	CAAT-box	CAAT	103	4	-
GhRDUF4D	CAAT-box	CCAAT	132	5	-	common cis-acting element in promoter and enhancer regions
GhRDUF4D	CAAT-box	CAAT	138	4	-
GhRDUF4D	CAAT-box	CCAAT	163	5	-	common cis-acting element in promoter and enhancer regions
GhRDUF4D	CAAT-box	CAAAT	402	5	+	common cis-acting element in promoter and enhancer regions
GhRDUF4D	CAAT-box	CAAT	468	4	-
GhRDUF4D	CAAT-box	CAAT	495	4	-
GhRDUF4D	CAAT-box	CCAAT	602	5	+	common cis-acting element in promoter and enhancer regions
GhRDUF4D	CAAT-box	CAAT	603	4	+
GhRDUF4D	CAAT-box	CAAAT	613	5	+	common cis-acting element in promoter and enhancer regions
GhRDUF4D	CAAT-box	CAAAT	618	5	-	common cis-acting element in promoter and enhancer regions
GhRDUF4D	CAAT-box	CAAAT	744	5	-	common cis-acting element in promoter and enhancer regions
GhRDUF4D	CAAT-box	CAAAT	755	5	-	common cis-acting element in promoter and enhancer regions
GhRDUF4D	CAAT-box	CAAT	896	4	+
GhRDUF4D	CAAT-box	CAAAT	986	5	+	common cis-acting element in promoter and enhancer regions
GhRDUF4D	CAAT-box	CAAT	1080	4	+
GhRDUF4D	CAAT-box	CAAAT	1085	5	-	common cis-acting element in promoter and enhancer regions
GhRDUF4D	CAAT-box	CCAAT	1151	5	+	common cis-acting element in promoter and enhancer regions
GhRDUF4D	CAAT-box	CAAT	1152	4	+
GhRDUF4D	CAAT-box	CAAT	1192	4	+
GhRDUF4D	CAAT-box	CAAT	1237	4	+
GhRDUF4D	CAAT-box	CAAT	1239	4	-
GhRDUF4D	CAAT-box	CCAAT	1298	5	-	common cis-acting element in promoter and enhancer regions
GhRDUF4D	CAAT-box	CAAAT	1330	5	-	common cis-acting element in promoter and enhancer regions
GhRDUF4D	CAAT-box	CAAAT	1472	5	+	common cis-acting element in promoter and enhancer regions
GhRDUF4D	CAAT-box	CAAT	1489	4	+
GhRDUF4D	CAAT-box	CAAAT	1522	5	+	common cis-acting element in promoter and enhancer regions
GhRDUF4D	CAAT-box	CAAT	1527	4	+
GhRDUF4D	CAAT-box	CAAAT	1538	5	+	common cis-acting element in promoter and enhancer regions
GhRDUF4D	CAAT-box	CAAT	1610	4	-
GhRDUF4D	CGTCA-motif	CGTCA	476	5	+	cis-acting regulatory element involved in the MeJA-responsiveness
GhRDUF4D	CGTCA-motif	CGTCA	1683	5	-	cis-acting regulatory element involved in the MeJA-responsiveness
GhRDUF4D	chs-CMA1a	TTACTTAA	240	8	-	part of a light responsive element
GhRDUF4D	chs-CMA1a	TTACTTAA	1103	8	-	part of a light responsive element
GhRDUF4D	circadian	CAAAGATATC	275	9	+	cis-acting regulatory element involved in circadian control
GhRDUF4D	DRE core	GCCGAC	516	6	+
GhRDUF4D	G-box	GCCACGTGGA	1838	9	+	cis-acting regulatory element involved in light responsiveness
GhRDUF4D	G-Box	CACGTT	1267	6	+	cis-acting regulatory element involved in light responsiveness
GhRDUF4D	G-Box	CACGTT	1641	6	-	cis-acting regulatory element involved in light responsiveness
GhRDUF4D	GT1-motif	GGTTAAT	622	7	+	light responsive element
GhRDUF4D	GT1-motif	GGTTAA	1936	6	-	light responsive element
GhRDUF4D	LTR	CCGAAA	258	6	+	cis-acting element involved in low-temperature responsiveness
GhRDUF4D	LTR	CCGAAA	1545	6	+	cis-acting element involved in low-temperature responsiveness
GhRDUF4D	MYB	CAACCA	354	6	-
GhRDUF4D	MYB	TAACCA	621	6	-
GhRDUF4D	MYB	TAACCA	1137	6	-
GhRDUF4D	MYB-like sequence	TAACCA	621	6	-
GhRDUF4D	MYB-like sequence	TAACCA	1137	6	-
GhRDUF4D	Myc	TCTCTTA	1339	7	-
GhRDUF4D	MYC	CATTTG	754	6	+
GhRDUF4D	MYC	CAATTG	1237	6	-
GhRDUF4D	MYC	CATTTG	1472	6	-
GhRDUF4D	MYC	CATTTG	1538	6	-
GhRDUF4D	O2-site	GATGATGTGG	1130	9	+	cis-acting regulatory element involved in zein metabolism regulation
GhRDUF4D	STRE	AGGGG	1766	5	-
GhRDUF4D	STRE	AGGGG	1940	5	-
GhRDUF4D	TATA	TATAAAAT	1357	8	-
GhRDUF4D	TATA	TATAAAAT	1446	8	+
GhRDUF4D	TATA-box	ATATAA	1	6	+	core promoter element around -30 of transcription start
GhRDUF4D	TATA-box	TATA	2	4	+	core promoter element around -30 of transcription start
GhRDUF4D	TATA-box	TATAA	16	5	-	core promoter element around -30 of transcription start
GhRDUF4D	TATA-box	TATA	17	4	+	core promoter element around -30 of transcription start
GhRDUF4D	TATA-box	TATA	183	4	+	core promoter element around -30 of transcription start
GhRDUF4D	TATA-box	TATA	195	4	+	core promoter element around -30 of transcription start
GhRDUF4D	TATA-box	ATATAT	264	6	+	core promoter element around -30 of transcription start
GhRDUF4D	TATA-box	TATA	265	4	+	core promoter element around -30 of transcription start
GhRDUF4D	TATA-box	taTATAAAtc	333	9	-	core promoter element around -30 of transcription start
GhRDUF4D	TATA-box	TATAAAT	334	7	-	core promoter element around -30 of transcription start
GhRDUF4D	TATA-box	TATAAA	335	6	-	core promoter element around -30 of transcription start
GhRDUF4D	TATA-box	TATATAA	336	7	-	core promoter element around -30 of transcription start
GhRDUF4D	TATA-box	TATATA	337	6	+	core promoter element around -30 of transcription start
GhRDUF4D	TATA-box	TATA	339	4	+	core promoter element around -30 of transcription start
GhRDUF4D	TATA-box	TATAAA	368	6	-	core promoter element around -30 of transcription start
GhRDUF4D	TATA-box	TATAA	369	5	-	core promoter element around -30 of transcription start
GhRDUF4D	TATA-box	TATA	370	4	+	core promoter element around -30 of transcription start
GhRDUF4D	TATA-box	ATATAA	502	6	+	core promoter element around -30 of transcription start
GhRDUF4D	TATA-box	TATA	503	4	+	core promoter element around -30 of transcription start
GhRDUF4D	TATA-box	TATTTAAA	539	8	+	core promoter element around -30 of transcription start
GhRDUF4D	TATA-box	TATA	633	4	+	core promoter element around -30 of transcription start
GhRDUF4D	TATA-box	TACAAAA	713	7	-	core promoter element around -30 of transcription start
GhRDUF4D	TATA-box	ATATAT	779	6	+	core promoter element around -30 of transcription start
GhRDUF4D	TATA-box	TATA	780	4	+	core promoter element around -30 of transcription start
GhRDUF4D	TATA-box	TATTTAAA	854	8	+	core promoter element around -30 of transcription start
GhRDUF4D	TATA-box	ATATAT	977	6	+	core promoter element around -30 of transcription start
GhRDUF4D	TATA-box	TATA	978	4	+	core promoter element around -30 of transcription start
GhRDUF4D	TATA-box	TATATAA	1039	7	-	core promoter element around -30 of transcription start
GhRDUF4D	TATA-box	TATATA	1040	6	-	core promoter element around -30 of transcription start
GhRDUF4D	TATA-box	ATATAA	1041	6	+	core promoter element around -30 of transcription start
GhRDUF4D	TATA-box	TATA	1042	4	-	core promoter element around -30 of transcription start
GhRDUF4D	TATA-box	ATTATA	1118	6	+	core promoter element around -30 of transcription start
GhRDUF4D	TATA-box	TATAA	1119	5	-	core promoter element around -30 of transcription start
GhRDUF4D	TATA-box	TATA	1120	4	-	core promoter element around -30 of transcription start
GhRDUF4D	TATA-box	TACAAAA	1180	7	-	core promoter element around -30 of transcription start
GhRDUF4D	TATA-box	TATAAATA	1222	8	-	core promoter element around -30 of transcription start
GhRDUF4D	TATA-box	TATAAAT	1223	7	-	core promoter element around -30 of transcription start
GhRDUF4D	TATA-box	TATAAA	1224	6	-	core promoter element around -30 of transcription start
GhRDUF4D	TATA-box	TATAA	1225	5	-	core promoter element around -30 of transcription start
GhRDUF4D	TATA-box	TATA	1226	4	-	core promoter element around -30 of transcription start
GhRDUF4D	TATA-box	ATTATA	1281	6	+	core promoter element around -30 of transcription start
GhRDUF4D	TATA-box	TATAA	1282	5	-	core promoter element around -30 of transcription start
GhRDUF4D	TATA-box	TATA	1283	4	-	core promoter element around -30 of transcription start
GhRDUF4D	TATA-box	ccTATAAAaa	1293	9	-	core promoter element around -30 of transcription start
GhRDUF4D	TATA-box	TATA	1303	4	-	core promoter element around -30 of transcription start
GhRDUF4D	TATA-box	TATAAAA	1308	7	-	core promoter element around -30 of transcription start
GhRDUF4D	TATA-box	TATAAA	1309	6	-	core promoter element around -30 of transcription start
GhRDUF4D	TATA-box	TATATAA	1310	7	-	core promoter element around -30 of transcription start
GhRDUF4D	TATA-box	TATATA	1311	6	-	core promoter element around -30 of transcription start
GhRDUF4D	TATA-box	ATATAA	1312	6	+	core promoter element around -30 of transcription start
GhRDUF4D	TATA-box	TATA	1313	4	-	core promoter element around -30 of transcription start
GhRDUF4D	TATA-box	TATACA	1333	6	-	core promoter element around -30 of transcription start
GhRDUF4D	TATA-box	TATATA	1335	6	-	core promoter element around -30 of transcription start
GhRDUF4D	TATA-box	ATATAA	1336	6	+	core promoter element around -30 of transcription start
GhRDUF4D	TATA-box	TATA	1337	4	-	core promoter element around -30 of transcription start
GhRDUF4D	TATA-box	TATAAAA	1358	7	-	core promoter element around -30 of transcription start
GhRDUF4D	TATA-box	TATAAA	1359	6	-	core promoter element around -30 of transcription start
GhRDUF4D	TATA-box	TATAA	1360	5	-	core promoter element around -30 of transcription start
GhRDUF4D	TATA-box	TATA	1361	4	-	core promoter element around -30 of transcription start
GhRDUF4D	TATA-box	ATATAT	1415	6	-	core promoter element around -30 of transcription start
GhRDUF4D	TATA-box	TATA	1416	4	-	core promoter element around -30 of transcription start
GhRDUF4D	TATA-box	ATATAA	1429	6	+	core promoter element around -30 of transcription start
GhRDUF4D	TATA-box	TATA	1430	4	-	core promoter element around -30 of transcription start
GhRDUF4D	TATA-box	taTATAAAtc	1438	9	-	core promoter element around -30 of transcription start
GhRDUF4D	TATA-box	TATAAAT	1439	7	-	core promoter element around -30 of transcription start
GhRDUF4D	TATA-box	TATAAA	1440	6	-	core promoter element around -30 of transcription start
GhRDUF4D	TATA-box	TATATAA	1441	7	-	core promoter element around -30 of transcription start
GhRDUF4D	TATA-box	TATATA	1442	6	-	core promoter element around -30 of transcription start
GhRDUF4D	TATA-box	ATATAT	1443	6	-	core promoter element around -30 of transcription start
GhRDUF4D	TATA-box	TATATA	1444	6	-	core promoter element around -30 of transcription start
GhRDUF4D	TATA-box	ATATAA	1445	6	+	core promoter element around -30 of transcription start
GhRDUF4D	TATA-box	TATA	1446	4	-	core promoter element around -30 of transcription start
GhRDUF4D	TATA-box	ATTATA	1498	6	+	core promoter element around -30 of transcription start
GhRDUF4D	TATA-box	TATAA	1499	5	-	core promoter element around -30 of transcription start
GhRDUF4D	TATA-box	TATA	1500	4	-	core promoter element around -30 of transcription start
GhRDUF4D	TATA-box	TACAAAA	1502	7	+	core promoter element around -30 of transcription start
GhRDUF4D	TATA-box	TATACA	1667	6	-	core promoter element around -30 of transcription start
GhRDUF4D	TATA-box	TATA	1669	4	-	core promoter element around -30 of transcription start
GhRDUF4D	TATA-box	TATTTAAA	1740	8	-	core promoter element around -30 of transcription start
GhRDUF4D	TCA	TCATCTTCAT	645	9	-
GhRDUF4D	TCA	TCATCTTCAT	648	9	-
GhRDUF4D	TCA	TCATCTTCAT	651	9	-
GhRDUF4D	TCA	TCATCTTCAT	654	9	-
GhRDUF4D	TCA	TCATCTTCAT	657	9	-
GhRDUF4D	TCA	TCATCTTCAT	660	9	-
GhRDUF4D	TGACG-motif	TGACG	476	5	-	cis-acting regulatory element involved in the MeJA-responsiveness
GhRDUF4D	TGACG-motif	TGACG	1683	5	+	cis-acting regulatory element involved in the MeJA-responsiveness
GhRDUF4D	Unnamed__1	CGTGG	1388	5	+
GhRDUF4D	Unnamed__1	CGTGG	1734	5	-
GhRDUF4D	Unnamed__4	CTCC	374	4	-
GhRDUF4D	Unnamed__4	CTCC	609	4	+
GhRDUF4D	Unnamed__4	CTCC	1675	4	-
GhRDUF4D	Unnamed__4	CTCC	1823	4	+
GhRDUF4D	Unnamed__6	taTAAATATct	330	10	-
GhRDUF4D	W box	TTGACC	63	6	-
GhRDUF4D	W box	TTGACC	1018	6	+
GhRDUF4D	W box	TTGACC	1788	6	-
GhRDUF4D	W box	TTGACC	1993	6	-
GhRDUF4D	WRE3	CCACCT	1839	6	+
GhRDUF4D		motif_sequence	410	4	+	short_function
GhRDUF4D		motif_sequence	721	4	-	short_function
GhRDUF4D		motif_sequence	1156	4	+	short_function
GhRDUF5A	AAGAA-motif	gGTAAAGAAA	1005	9	-
GhRDUF5A	ARE	AAACCA	1002	6	-	cis-acting regulatory element essential for the anaerobic induction
GhRDUF5A	ARE	AAACCA	1041	6	-	cis-acting regulatory element essential for the anaerobic induction
GhRDUF5A	ARE	AAACCA	1068	6	-	cis-acting regulatory element essential for the anaerobic induction
GhRDUF5A	ARE	AAACCA	1088	6	-	cis-acting regulatory element essential for the anaerobic induction
GhRDUF5A	ARE	AAACCA	1318	6	+	cis-acting regulatory element essential for the anaerobic induction
GhRDUF5A	as-1	TGACG	376	5	-
GhRDUF5A	as-1	TGACG	725	5	-
GhRDUF5A	as-1	TGACG	1285	5	+
GhRDUF5A	AT~TATA-box	TATATA	1202	6	-
GhRDUF5A	AT~TATA-box	TATATAAA	1556	8	-
GhRDUF5A	AT~TATA-box	TATATA	1558	6	-
GhRDUF5A	AT~TATA-box	TATATA	1568	6	-
GhRDUF5A	Box 4	ATTAAT	502	6	+	part of a conserved DNA module involved in light responsiveness
GhRDUF5A	Box 4	ATTAAT	528	6	+	part of a conserved DNA module involved in light responsiveness
GhRDUF5A	Box 4	ATTAAT	571	6	+	part of a conserved DNA module involved in light responsiveness
GhRDUF5A	Box 4	ATTAAT	1636	6	-	part of a conserved DNA module involved in light responsiveness
GhRDUF5A	Box 4	ATTAAT	1640	6	-	part of a conserved DNA module involved in light responsiveness
GhRDUF5A	CAAT-box	CAAT	1	4	+
GhRDUF5A	CAAT-box	CAAT	3	4	-
GhRDUF5A	CAAT-box	CCAAT	153	5	+	common cis-acting element in promoter and enhancer regions
GhRDUF5A	CAAT-box	CAAT	154	4	+
GhRDUF5A	CAAT-box	CCAAT	178	5	+	common cis-acting element in promoter and enhancer regions
GhRDUF5A	CAAT-box	CAAT	179	4	+
GhRDUF5A	CAAT-box	CAAT	188	4	+
GhRDUF5A	CAAT-box	CAAAT	196	5	+	common cis-acting element in promoter and enhancer regions
GhRDUF5A	CAAT-box	CAAAT	199	5	-	common cis-acting element in promoter and enhancer regions
GhRDUF5A	CAAT-box	CAAT	239	4	-
GhRDUF5A	CAAT-box	CAAAT	269	5	-	common cis-acting element in promoter and enhancer regions
GhRDUF5A	CAAT-box	CAAAT	292	5	-	common cis-acting element in promoter and enhancer regions
GhRDUF5A	CAAT-box	CAAT	300	4	-
GhRDUF5A	CAAT-box	CAAT	341	4	+
GhRDUF5A	CAAT-box	CCCAATTT	489	8	+	common cis-acting element in promoter and enhancer regions
GhRDUF5A	CAAT-box	CCAAT	490	5	+	common cis-acting element in promoter and enhancer regions
GhRDUF5A	CAAT-box	CAAT	491	4	+
GhRDUF5A	CAAT-box	CAAAT	521	5	+	common cis-acting element in promoter and enhancer regions
GhRDUF5A	CAAT-box	CAAAT	556	5	-	common cis-acting element in promoter and enhancer regions
GhRDUF5A	CAAT-box	CAAAT	616	5	+	common cis-acting element in promoter and enhancer regions
GhRDUF5A	CAAT-box	CAAT	656	4	+
GhRDUF5A	CAAT-box	CCAAT	658	5	-	common cis-acting element in promoter and enhancer regions
GhRDUF5A	CAAT-box	CAAT	689	4	+
GhRDUF5A	CAAT-box	CAAT	769	4	+
GhRDUF5A	CAAT-box	CAAAT	815	5	+	common cis-acting element in promoter and enhancer regions
GhRDUF5A	CAAT-box	CAAAT	832	5	-	common cis-acting element in promoter and enhancer regions
GhRDUF5A	CAAT-box	CAAT	890	4	-
GhRDUF5A	CAAT-box	CAAAT	914	5	-	common cis-acting element in promoter and enhancer regions
GhRDUF5A	CAAT-box	CCAAT	949	5	-	common cis-acting element in promoter and enhancer regions
GhRDUF5A	CAAT-box	CAAAT	1132	5	-	common cis-acting element in promoter and enhancer regions
GhRDUF5A	CAAT-box	CAAAT	1153	5	-	common cis-acting element in promoter and enhancer regions
GhRDUF5A	CAAT-box	CAAAT	1158	5	-	common cis-acting element in promoter and enhancer regions
GhRDUF5A	CAAT-box	CAAAT	1212	5	-	common cis-acting element in promoter and enhancer regions
GhRDUF5A	CAAT-box	CAAAT	1297	5	-	common cis-acting element in promoter and enhancer regions
GhRDUF5A	CAAT-box	CAAT	1348	4	-
GhRDUF5A	CAAT-box	CAAAT	1412	5	-	common cis-acting element in promoter and enhancer regions
GhRDUF5A	CAAT-box	CAAAT	1449	5	-	common cis-acting element in promoter and enhancer regions
GhRDUF5A	CAAT-box	CAAT	1496	4	-
GhRDUF5A	CAAT-box	CAAT	1500	4	+
GhRDUF5A	CAAT-box	CAAT	1510	4	+
GhRDUF5A	CAAT-box	CAAAT	1588	5	-	common cis-acting element in promoter and enhancer regions
GhRDUF5A	CAAT-box	CCAAT	1677	5	-	common cis-acting element in promoter and enhancer regions
GhRDUF5A	CAAT-box	CAAAT	1770	5	-	common cis-acting element in promoter and enhancer regions
GhRDUF5A	CAAT-box	CAAAT	1938	5	+	common cis-acting element in promoter and enhancer regions
GhRDUF5A	CARE	CAACTCAC	589	8	+
GhRDUF5A	CCAAT-box	CAACGG	1848	6	-	MYBHv1 binding site
GhRDUF5A	CGTCA-motif	CGTCA	376	5	+	cis-acting regulatory element involved in the MeJA-responsiveness
GhRDUF5A	CGTCA-motif	CGTCA	725	5	+	cis-acting regulatory element involved in the MeJA-responsiveness
GhRDUF5A	CGTCA-motif	CGTCA	1285	5	-	cis-acting regulatory element involved in the MeJA-responsiveness
GhRDUF5A	E2Fb	TTTGCCGC	915	8	+
GhRDUF5A	ERE	ATTTCATA	209	8	+
GhRDUF5A	GCN4_motif	TGAGTCA	559	7	-	cis-regulatory element involved in endosperm expression
GhRDUF5A	GT1-motif	GGTTAAT	362	7	-	light responsive element
GhRDUF5A	GT1-motif	GGTTAA	363	6	-	light responsive element
GhRDUF5A	LAMP-element	CTTTATCA	1264	8	+	part of a light responsive element
GhRDUF5A	MYB	TAACCA	364	6	+
GhRDUF5A	MYB	CAACCA	1389	6	-
GhRDUF5A	MYB	CAACAG	1628	6	-
GhRDUF5A	MYB	CAACCA	1687	6	-
GhRDUF5A	Myb	TAACTG	1743	6	+
GhRDUF5A	MYB recognition site	CCGTTG	1848	6	+
GhRDUF5A	Myb-binding site	CAACAG	1628	6	-
GhRDUF5A	MYB-like sequence	TAACCA	364	6	+
GhRDUF5A	MYC	CAATTG	1	6	+
GhRDUF5A	MYC	CATTTG	291	6	+
GhRDUF5A	MYC	CAATTG	656	6	+
GhRDUF5A	MYC	CATTTG	815	6	-
GhRDUF5A	MYC	CATTTG	1587	6	+
GhRDUF5A	MYC	CATGTG	1866	6	-
GhRDUF5A	O2-site	GATGATGTGG	1351	9	+	cis-acting regulatory element involved in zein metabolism regulation
GhRDUF5A	P-box	CCTTTTG	703	7	+	gibberellin-responsive element
GhRDUF5A	P-box	CCTTTTG	1257	7	-	gibberellin-responsive element
GhRDUF5A	Sp1	GGGCGG	243	6	-	light responsive element
GhRDUF5A	STRE	AGGGG	736	5	-
GhRDUF5A	STRE	AGGGG	1786	5	-
GhRDUF5A	TATA-box	TATAAAA	544	7	-	core promoter element around -30 of transcription start
GhRDUF5A	TATA-box	TATAAA	545	6	-	core promoter element around -30 of transcription start
GhRDUF5A	TATA-box	TATAA	546	5	-	core promoter element around -30 of transcription start
GhRDUF5A	TATA-box	TATATTTATATTT	547	12	+	core promoter element around -30 of transcription start
GhRDUF5A	TATA-box	TATACA	663	6	-	core promoter element around -30 of transcription start
GhRDUF5A	TATA-box	TATA	665	4	+	core promoter element around -30 of transcription start
GhRDUF5A	TATA-box	TATA	677	4	+	core promoter element around -30 of transcription start
GhRDUF5A	TATA-box	ccTATAAAaa	752	10	+	core promoter element around -30 of transcription start
GhRDUF5A	TATA-box	TATA	754	4	+	core promoter element around -30 of transcription start
GhRDUF5A	TATA-box	ATATAA	774	6	+	core promoter element around -30 of transcription start
GhRDUF5A	TATA-box	TATA	775	4	+	core promoter element around -30 of transcription start
GhRDUF5A	TATA-box	TATA	901	4	+	core promoter element around -30 of transcription start
GhRDUF5A	TATA-box	TACAAAA	956	7	-	core promoter element around -30 of transcription start
GhRDUF5A	TATA-box	TATATA	1202	6	-	core promoter element around -30 of transcription start
GhRDUF5A	TATA-box	ATATAT	1203	6	-	core promoter element around -30 of transcription start
GhRDUF5A	TATA-box	TATA	1204	4	-	core promoter element around -30 of transcription start
GhRDUF5A	TATA-box	ATTATA	1278	6	+	core promoter element around -30 of transcription start
GhRDUF5A	TATA-box	TATAA	1279	5	-	core promoter element around -30 of transcription start
GhRDUF5A	TATA-box	TATA	1280	4	-	core promoter element around -30 of transcription start
GhRDUF5A	TATA-box	ATATAT	1463	6	-	core promoter element around -30 of transcription start
GhRDUF5A	TATA-box	TATA	1464	4	-	core promoter element around -30 of transcription start
GhRDUF5A	TATA-box	TATA	1543	4	-	core promoter element around -30 of transcription start
GhRDUF5A	TATA-box	ATATAA	1548	6	+	core promoter element around -30 of transcription start
GhRDUF5A	TATA-box	TATA	1549	4	-	core promoter element around -30 of transcription start
GhRDUF5A	TATA-box	taTATAAAtc	1554	9	-	core promoter element around -30 of transcription start
GhRDUF5A	TATA-box	TATAAAT	1555	7	-	core promoter element around -30 of transcription start
GhRDUF5A	TATA-box	TATAAA	1556	6	-	core promoter element around -30 of transcription start
GhRDUF5A	TATA-box	TATATAA	1557	7	-	core promoter element around -30 of transcription start
GhRDUF5A	TATA-box	TATATA	1558	6	-	core promoter element around -30 of transcription start
GhRDUF5A	TATA-box	ATATAT	1559	6	-	core promoter element around -30 of transcription start
GhRDUF5A	TATA-box	TATA	1560	4	-	core promoter element around -30 of transcription start
GhRDUF5A	TATA-box	ATTATA	1566	6	+	core promoter element around -30 of transcription start
GhRDUF5A	TATA-box	TATATAA	1567	7	-	core promoter element around -30 of transcription start
GhRDUF5A	TATA-box	TATATA	1568	6	-	core promoter element around -30 of transcription start
GhRDUF5A	TATA-box	ATATAA	1569	6	+	core promoter element around -30 of transcription start
GhRDUF5A	TATA-box	TATA	1570	4	-	core promoter element around -30 of transcription start
GhRDUF5A	TATA-box	TATA	1596	4	-	core promoter element around -30 of transcription start
GhRDUF5A	TATA-box	TATAAA	1609	6	-	core promoter element around -30 of transcription start
GhRDUF5A	TATA-box	TATAA	1610	5	-	core promoter element around -30 of transcription start
GhRDUF5A	TATA-box	TATA	1611	4	-	core promoter element around -30 of transcription start
GhRDUF5A	TATA-box	TATA	1812	4	-	core promoter element around -30 of transcription start
GhRDUF5A	TCA	TCATCTTCAT	116	9	-
GhRDUF5A	TCA	TCATCTTCAT	457	9	-
GhRDUF5A	TCA	TCATCTTCAT	1304	9	-
GhRDUF5A	TCA	TCATCTTCAT	1307	9	-
GhRDUF5A	TCA	TCATCTTCAT	1414	9	-
GhRDUF5A	TCA-element	CCATCTTTTT	1102	9	+	cis-acting element involved in salicylic acid responsiveness
GhRDUF5A	TGACG-motif	TGACG	376	5	-	cis-acting regulatory element involved in the MeJA-responsiveness
GhRDUF5A	TGACG-motif	TGACG	725	5	-	cis-acting regulatory element involved in the MeJA-responsiveness
GhRDUF5A	TGACG-motif	TGACG	1285	5	+	cis-acting regulatory element involved in the MeJA-responsiveness
GhRDUF5A	Unnamed__1	CGTGG	1818	5	-
GhRDUF5A	Unnamed__1	CGTGG	1835	5	-
GhRDUF5A	Unnamed__1	CGTGG	1860	5	-
GhRDUF5A	Unnamed__2	AACCTAACCT	1426	9	-
GhRDUF5A	Unnamed__2	CCCCGG	1710	6	-
GhRDUF5A	Unnamed__4	CTCC	35	4	-
GhRDUF5A	Unnamed__4	CTCC	91	4	+
GhRDUF5A	Unnamed__4	CTCC	94	4	+
GhRDUF5A	Unnamed__4	CTCC	256	4	+
GhRDUF5A	Unnamed__4	CTCC	419	4	+
GhRDUF5A	Unnamed__4	CTCC	745	4	+
GhRDUF5A	Unnamed__4	CTCC	1899	4	+
GhRDUF5A	Unnamed__4	CTCC	1961	4	+
GhRDUF5A	WRE3	CCACCT	1057	6	+
GhRDUF5A	WRE3	CCACCT	1684	6	-
GhRDUF5A		motif_sequence	124	4	-	short_function
GhRDUF5A		motif_sequence	134	4	-	short_function
GhRDUF5A		motif_sequence	254	4	+	short_function
GhRDUF5A		motif_sequence	671	4	+	short_function
GhRDUF5A		motif_sequence	1416	4	-	short_function
GhRDUF5D	AAGAA-motif	gGTAAAGAAA	1095	9	-
GhRDUF5D	ABRE	CGCACGTGTC	614	9	-	cis-acting element involved in the abscisic acid responsiveness
GhRDUF5D	AP-1	TGAGTTAG	223	8	-
GhRDUF5D	ARE	AAACCA	309	6	-	cis-acting regulatory element essential for the anaerobic induction
GhRDUF5D	ARE	AAACCA	1092	6	-	cis-acting regulatory element essential for the anaerobic induction
GhRDUF5D	ARE	AAACCA	1164	6	-	cis-acting regulatory element essential for the anaerobic induction
GhRDUF5D	ARE	AAACCA	1215	6	-	cis-acting regulatory element essential for the anaerobic induction
GhRDUF5D	ARE	AAACCA	1398	6	+	cis-acting regulatory element essential for the anaerobic induction
GhRDUF5D	ARE	AAACCA	1457	6	-	cis-acting regulatory element essential for the anaerobic induction
GhRDUF5D	as-1	TGACG	95	5	-
GhRDUF5D	as-1	TGACG	815	5	-
GhRDUF5D	Box 4	ATTAAT	121	6	+	part of a conserved DNA module involved in light responsiveness
GhRDUF5D	Box 4	ATTAAT	1631	6	-	part of a conserved DNA module involved in light responsiveness
GhRDUF5D	Box 4	ATTAAT	1635	6	-	part of a conserved DNA module involved in light responsiveness
GhRDUF5D	CAAT-box	CAAT	37	4	+
GhRDUF5D	CAAT-box	CAAT	125	4	-
GhRDUF5D	CAAT-box	CAAAT	173	5	-	common cis-acting element in promoter and enhancer regions
GhRDUF5D	CAAT-box	CCAAT	179	5	+	common cis-acting element in promoter and enhancer regions
GhRDUF5D	CAAT-box	CAAT	180	4	+
GhRDUF5D	CAAT-box	CAAT	213	4	+
GhRDUF5D	CAAT-box	CAAT	229	4	+
GhRDUF5D	CAAT-box	CAAT	303	4	+
GhRDUF5D	CAAT-box	CAAT	346	4	-
GhRDUF5D	CAAT-box	CAAT	356	4	-
GhRDUF5D	CAAT-box	CAAT	434	4	-
GhRDUF5D	CAAT-box	CAAT	487	4	-
GhRDUF5D	CAAT-box	CAAT	592	4	-
GhRDUF5D	CAAT-box	CCAAT	703	5	-	common cis-acting element in promoter and enhancer regions
GhRDUF5D	CAAT-box	CCAAT	748	5	-	common cis-acting element in promoter and enhancer regions
GhRDUF5D	CAAT-box	CAAT	859	4	+
GhRDUF5D	CAAT-box	CAAAT	905	5	+	common cis-acting element in promoter and enhancer regions
GhRDUF5D	CAAT-box	CAAAT	922	5	-	common cis-acting element in promoter and enhancer regions
GhRDUF5D	CAAT-box	CAAT	939	4	-
GhRDUF5D	CAAT-box	CAAT	1181	4	+
GhRDUF5D	CAAT-box	CAAAT	1233	5	-	common cis-acting element in promoter and enhancer regions
GhRDUF5D	CAAT-box	CAAT	1254	4	-
GhRDUF5D	CAAT-box	CAAAT	1258	5	-	common cis-acting element in promoter and enhancer regions
GhRDUF5D	CAAT-box	CAAAT	1312	5	-	common cis-acting element in promoter and enhancer regions
GhRDUF5D	CAAT-box	CAAT	1318	4	+
GhRDUF5D	CAAT-box	CAAT	1495	4	+
GhRDUF5D	CAAT-box	CAAAT	1497	5	-	common cis-acting element in promoter and enhancer regions
GhRDUF5D	CAAT-box	CAAT	1557	4	+
GhRDUF5D	CAAT-box	CAAAT	1559	5	-	common cis-acting element in promoter and enhancer regions
GhRDUF5D	CAAT-box	CAAT	1609	4	-
GhRDUF5D	CAAT-box	CAAT	1672	4	-
GhRDUF5D	CAAT-box	CAAT	1747	4	+
GhRDUF5D	CAAT-box	CAAAT	1765	5	-	common cis-acting element in promoter and enhancer regions
GhRDUF5D	CAAT-box	CCAAT	1958	5	+	common cis-acting element in promoter and enhancer regions
GhRDUF5D	CAAT-box	CAAT	1959	4	+
GhRDUF5D	CCAAT-box	CAACGG	1843	6	-	MYBHv1 binding site
GhRDUF5D	CGTCA-motif	CGTCA	95	5	+	cis-acting regulatory element involved in the MeJA-responsiveness
GhRDUF5D	CGTCA-motif	CGTCA	815	5	+	cis-acting regulatory element involved in the MeJA-responsiveness
GhRDUF5D	CTAG-motif	ACTAGCAGAA	263	9	+
GhRDUF5D	DRE1	ACCGAGA	1516	7	-
GhRDUF5D	ERE	ATTTTAAA	998	8	-
GhRDUF5D	ERE	ATTTTAAA	1263	8	+
GhRDUF5D	I-box	atGATAAGGTC	1370	10	+	part of a light responsive element
GhRDUF5D	LAMP-element	CTTTATCA	1363	8	+	part of a light responsive element
GhRDUF5D	LTR	CCGAAA	732	6	-	cis-acting element involved in low-temperature responsiveness
GhRDUF5D	MBS	CAACTG	27	6	+	MYB binding site involved in drought-inducibility
GhRDUF5D	MBS	CAACTG	186	6	-	MYB binding site involved in drought-inducibility
GhRDUF5D	MBS	CAACTG	372	6	-	MYB binding site involved in drought-inducibility
GhRDUF5D	MYB	CAACCA	1682	6	-
GhRDUF5D	Myb	CAACTG	27	6	+
GhRDUF5D	Myb	CAACTG	186	6	-
GhRDUF5D	Myb	CAACTG	372	6	-
GhRDUF5D	Myb	TAACTG	1738	6	+
GhRDUF5D	MYB recognition site	CCGTTG	1843	6	+
GhRDUF5D	MYC	CATTTG	172	6	+
GhRDUF5D	MYC	CATGTG	521	6	+
GhRDUF5D	MYC	CATGTG	564	6	-
GhRDUF5D	MYC	CATTTG	905	6	-
GhRDUF5D	MYC	CATGTG	1678	6	-
GhRDUF5D	O2-site	GATGACATGG	1675	9	+	cis-acting regulatory element involved in zein metabolism regulation
GhRDUF5D	P-box	CCTTTTG	793	7	+	gibberellin-responsive element
GhRDUF5D	STRE	AGGGG	641	5	-
GhRDUF5D	STRE	AGGGG	826	5	-
GhRDUF5D	STRE	AGGGG	1781	5	-
GhRDUF5D	TATA	TATAAAAT	144	8	+
GhRDUF5D	TATA-box	TATAA	143	5	-	core promoter element around -30 of transcription start
GhRDUF5D	TATA-box	TATA	144	4	+	core promoter element around -30 of transcription start
GhRDUF5D	TATA-box	TATA	407	4	+	core promoter element around -30 of transcription start
GhRDUF5D	TATA-box	TATAAATA	417	8	-	core promoter element around -30 of transcription start
GhRDUF5D	TATA-box	TATAAAT	418	7	-	core promoter element around -30 of transcription start
GhRDUF5D	TATA-box	TATAAA	419	6	-	core promoter element around -30 of transcription start
GhRDUF5D	TATA-box	TATAA	420	5	-	core promoter element around -30 of transcription start
GhRDUF5D	TATA-box	TATA	421	4	+	core promoter element around -30 of transcription start
GhRDUF5D	TATA-box	TATA	583	4	+	core promoter element around -30 of transcription start
GhRDUF5D	TATA-box	TATAA	723	5	-	core promoter element around -30 of transcription start
GhRDUF5D	TATA-box	TATA	724	4	+	core promoter element around -30 of transcription start
GhRDUF5D	TATA-box	TATACA	753	6	-	core promoter element around -30 of transcription start
GhRDUF5D	TATA-box	TATA	755	4	+	core promoter element around -30 of transcription start
GhRDUF5D	TATA-box	TATA	762	4	+	core promoter element around -30 of transcription start
GhRDUF5D	TATA-box	TATA	767	4	+	core promoter element around -30 of transcription start
GhRDUF5D	TATA-box	ccTATAAAaa	842	10	+	core promoter element around -30 of transcription start
GhRDUF5D	TATA-box	TATA	844	4	+	core promoter element around -30 of transcription start
GhRDUF5D	TATA-box	ATATAA	864	6	+	core promoter element around -30 of transcription start
GhRDUF5D	TATA-box	TATA	865	4	+	core promoter element around -30 of transcription start
GhRDUF5D	TATA-box	TATACA	1300	6	-	core promoter element around -30 of transcription start
GhRDUF5D	TATA-box	TATA	1302	4	-	core promoter element around -30 of transcription start
GhRDUF5D	TATA-box	ATATAA	1320	6	+	core promoter element around -30 of transcription start
GhRDUF5D	TATA-box	TATA	1321	4	-	core promoter element around -30 of transcription start
GhRDUF5D	TATA-box	TATA	1578	4	-	core promoter element around -30 of transcription start
GhRDUF5D	TATA-box	TATAAA	1604	6	-	core promoter element around -30 of transcription start
GhRDUF5D	TATA-box	TATAA	1605	5	-	core promoter element around -30 of transcription start
GhRDUF5D	TATA-box	TATA	1606	4	-	core promoter element around -30 of transcription start
GhRDUF5D	TATA-box	TATA	1807	4	-	core promoter element around -30 of transcription start
GhRDUF5D	TCA	TCATCTTCAT	1384	9	-
GhRDUF5D	TCA	TCATCTTCAT	1387	9	-
GhRDUF5D	TCA	TCATCTTCAT	1462	9	-
GhRDUF5D	TCA-element	CCATCTTTTT	1203	9	+	cis-acting element involved in salicylic acid responsiveness
GhRDUF5D	TGACG-motif	TGACG	95	5	-	cis-acting regulatory element involved in the MeJA-responsiveness
GhRDUF5D	TGACG-motif	TGACG	815	5	-	cis-acting regulatory element involved in the MeJA-responsiveness
GhRDUF5D	Unnamed__1	CGTGG	1090	5	+
GhRDUF5D	Unnamed__1	CGTGG	1813	5	-
GhRDUF5D	Unnamed__1	CGTGG	1830	5	-
GhRDUF5D	Unnamed__1	CGTGG	1855	5	-
GhRDUF5D	Unnamed__2	CCCCGG	1705	6	-
GhRDUF5D	Unnamed__4	CTCC	298	4	+
GhRDUF5D	Unnamed__4	CTCC	450	4	+
GhRDUF5D	Unnamed__4	CTCC	574	4	+
GhRDUF5D	Unnamed__4	CTCC	606	4	+
GhRDUF5D	Unnamed__4	CTCC	835	4	+
GhRDUF5D	Unnamed__4	CTCC	1687	4	-
GhRDUF5D	Unnamed__4	CTCC	1894	4	+
GhRDUF5D	Unnamed__4	CTCC	1956	4	+
GhRDUF5D	Unnamed__6	taTAAATATct	414	10	-
GhRDUF5D	W box	TTGACC	537	6	-
GhRDUF5D	WUN-motif	AAATTACT	378	8	-
GhRDUF5D		motif_sequence	101	4	-	short_function
GhRDUF5D		motif_sequence	367	4	+	short_function
GhRDUF5D		motif_sequence	369	4	-	short_function
GhRDUF5D		motif_sequence	518	4	-	short_function
GhRDUF5D		motif_sequence	1188	4	-	short_function
GhRDUF5D		motif_sequence	1328	4	+	short_function
GhRDUF5D		motif_sequence	1425	4	-	short_function
GhRDUF5D		motif_sequence	1464	4	-	short_function
GhRDUF6A	AAGAA-motif	GAAAGAA	1853	7	-
GhRDUF6A	AAGAA-motif	GAAAGAA	1857	7	-
GhRDUF6A	ABRE	ACGTG	145	5	+	cis-acting element involved in the abscisic acid responsiveness
GhRDUF6A	ABRE	ACGTG	1436	5	+	cis-acting element involved in the abscisic acid responsiveness
GhRDUF6A	ABRE	ACGTG	1499	5	-	cis-acting element involved in the abscisic acid responsiveness
GhRDUF6A	ABRE	ACGTG	1793	5	-	cis-acting element involved in the abscisic acid responsiveness
GhRDUF6A	ABRE3a	TACGTG	1793	6	-
GhRDUF6A	ABRE4	CACGTA	1793	6	+
GhRDUF6A	ACE	GACACGTATG	284	9	+	cis-acting element involved in light responsiveness
GhRDUF6A	ARE	AAACCA	166	6	+	cis-acting regulatory element essential for the anaerobic induction
GhRDUF6A	ARE	AAACCA	172	6	-	cis-acting regulatory element essential for the anaerobic induction
GhRDUF6A	ARE	AAACCA	209	6	+	cis-acting regulatory element essential for the anaerobic induction
GhRDUF6A	ARE	AAACCA	402	6	+	cis-acting regulatory element essential for the anaerobic induction
GhRDUF6A	ARE	AAACCA	825	6	-	cis-acting regulatory element essential for the anaerobic induction
GhRDUF6A	as-1	TGACG	283	5	+
GhRDUF6A	as-1	TGACG	1434	5	+
GhRDUF6A	as-1	TGACG	1832	5	-
GhRDUF6A	AT~TATA-box	TATATA	678	6	+
GhRDUF6A	AT~TATA-box	TATATA	1652	6	-
GhRDUF6A	AT1-motif	AATTATTTTTTATT	1696	13	-	part of a light responsive module
GhRDUF6A	ATCT-motif	AATCTAATCC	847	9	-	part of a conserved DNA module involved in light responsiveness
GhRDUF6A	ATCT-motif	AATCTAATCC	1183	9	+	part of a conserved DNA module involved in light responsiveness
GhRDUF6A	ATCT-motif	AATCTAATCC	1273	9	-	part of a conserved DNA module involved in light responsiveness
GhRDUF6A	Box 4	ATTAAT	156	6	+	part of a conserved DNA module involved in light responsiveness
GhRDUF6A	Box 4	ATTAAT	347	6	+	part of a conserved DNA module involved in light responsiveness
GhRDUF6A	Box 4	ATTAAT	579	6	+	part of a conserved DNA module involved in light responsiveness
GhRDUF6A	Box 4	ATTAAT	684	6	+	part of a conserved DNA module involved in light responsiveness
GhRDUF6A	Box 4	ATTAAT	854	6	+	part of a conserved DNA module involved in light responsiveness
GhRDUF6A	Box 4	ATTAAT	891	6	+	part of a conserved DNA module involved in light responsiveness
GhRDUF6A	Box 4	ATTAAT	1090	6	-	part of a conserved DNA module involved in light responsiveness
GhRDUF6A	Box 4	ATTAAT	1111	6	-	part of a conserved DNA module involved in light responsiveness
GhRDUF6A	Box 4	ATTAAT	1322	6	-	part of a conserved DNA module involved in light responsiveness
GhRDUF6A	Box 4	ATTAAT	1332	6	-	part of a conserved DNA module involved in light responsiveness
GhRDUF6A	Box 4	ATTAAT	1568	6	-	part of a conserved DNA module involved in light responsiveness
GhRDUF6A	Box 4	ATTAAT	1703	6	-	part of a conserved DNA module involved in light responsiveness
GhRDUF6A	Box 4	ATTAAT	1707	6	-	part of a conserved DNA module involved in light responsiveness
GhRDUF6A	Box 4	ATTAAT	1871	6	-	part of a conserved DNA module involved in light responsiveness
GhRDUF6A	CAAT-box	CAAT	39	4	-
GhRDUF6A	CAAT-box	CCAAT	49	5	-	common cis-acting element in promoter and enhancer regions
GhRDUF6A	CAAT-box	CAAT	121	4	+
GhRDUF6A	CAAT-box	CAAT	123	4	-
GhRDUF6A	CAAT-box	CCAAT	212	5	+	common cis-acting element in promoter and enhancer regions
GhRDUF6A	CAAT-box	CAAT	213	4	+
GhRDUF6A	CAAT-box	CAAAT	215	5	-	common cis-acting element in promoter and enhancer regions
GhRDUF6A	CAAT-box	CAAT	413	4	+
GhRDUF6A	CAAT-box	CAAT	424	4	+
GhRDUF6A	CAAT-box	CAAAT	647	5	-	common cis-acting element in promoter and enhancer regions
GhRDUF6A	CAAT-box	CAAAT	691	5	-	common cis-acting element in promoter and enhancer regions
GhRDUF6A	CAAT-box	CCAAT	710	5	+	common cis-acting element in promoter and enhancer regions
GhRDUF6A	CAAT-box	CAAT	711	4	+
GhRDUF6A	CAAT-box	CCAAT	744	5	-	common cis-acting element in promoter and enhancer regions
GhRDUF6A	CAAT-box	CAAT	767	4	-
GhRDUF6A	CAAT-box	CAAT	865	4	+
GhRDUF6A	CAAT-box	CAAT	877	4	+
GhRDUF6A	CAAT-box	CAAT	889	4	+
GhRDUF6A	CAAT-box	CAAT	980	4	-
GhRDUF6A	CAAT-box	CAAT	997	4	-
GhRDUF6A	CAAT-box	CAAT	1011	4	+
GhRDUF6A	CAAT-box	CAAT	1027	4	-
GhRDUF6A	CAAT-box	CAAT	1048	4	-
GhRDUF6A	CAAT-box	CAAT	1148	4	+
GhRDUF6A	CAAT-box	CCAAT	1218	5	+	common cis-acting element in promoter and enhancer regions
GhRDUF6A	CAAT-box	CAAT	1219	4	+
GhRDUF6A	CAAT-box	CAAAT	1264	5	+	common cis-acting element in promoter and enhancer regions
GhRDUF6A	CAAT-box	CAAT	1267	4	-
GhRDUF6A	CAAT-box	CAAT	1284	4	+
GhRDUF6A	CAAT-box	CAAT	1468	4	+
GhRDUF6A	CAAT-box	CAAT	1472	4	+
GhRDUF6A	CAAT-box	CCAAT	1562	5	-	common cis-acting element in promoter and enhancer regions
GhRDUF6A	CAAT-box	CAAT	1597	4	+
GhRDUF6A	CAAT-box	CAAAT	1607	5	-	common cis-acting element in promoter and enhancer regions
GhRDUF6A	CAAT-box	CAAT	1641	4	+
GhRDUF6A	CAAT-box	CCAAT	1778	5	+	common cis-acting element in promoter and enhancer regions
GhRDUF6A	CAAT-box	CAAT	1779	4	+
GhRDUF6A	CAAT-box	CAAT	1869	4	+
GhRDUF6A	CAAT-box	CAAAT	1875	5	-	common cis-acting element in promoter and enhancer regions
GhRDUF6A	CAAT-box	CAAT	1960	4	-
GhRDUF6A	CAAT-box	CAAT	1979	4	-
GhRDUF6A	CGTCA-motif	CGTCA	283	5	-	cis-acting regulatory element involved in the MeJA-responsiveness
GhRDUF6A	CGTCA-motif	CGTCA	1434	5	-	cis-acting regulatory element involved in the MeJA-responsiveness
GhRDUF6A	CGTCA-motif	CGTCA	1832	5	+	cis-acting regulatory element involved in the MeJA-responsiveness
GhRDUF6A	chs-CMA2a	TCACTTGA	278	8	+	part of a light responsive element
GhRDUF6A	chs-CMA2b	GAACCTACACAC	1764	11	-	part of a light responsive element
GhRDUF6A	ERE	ATTTTAAA	603	8	-
GhRDUF6A	ERE	ATTTTAAA	1132	8	+
GhRDUF6A	ERE	ATTTTAAA	1599	8	+
GhRDUF6A	ERE	ATTTTAAA	1601	8	-
GhRDUF6A	ERE	ATTTCATA	1836	8	+
GhRDUF6A	G-box	TAAACGTG	142	8	+	cis-acting regulatory element involved in light responsiveness
GhRDUF6A	G-box	CACGTC	1435	6	-	cis-acting regulatory element involved in light responsiveness
GhRDUF6A	G-box	TACGTG	1793	6	-	cis-acting regulatory element involved in light responsiveness
GhRDUF6A	G-Box	CACGTT	144	6	-	cis-acting regulatory element involved in light responsiveness
GhRDUF6A	G-Box	CACGTT	1499	6	+	cis-acting regulatory element involved in light responsiveness
GhRDUF6A	I-box	cCATATCCAAT	744	10	-	part of a light responsive element
GhRDUF6A	LAMP-element	CCTTATCCA	746	9	-	part of a light responsive element
GhRDUF6A	LTR	CCGAAA	1536	6	-	cis-acting element involved in low-temperature responsiveness
GhRDUF6A	MRE	AACCTAA	1768	7	-	MYB binding site involved in light responsiveness
GhRDUF6A	MYB	CAACCA	232	6	-
GhRDUF6A	MYB	CAACCA	821	6	-
GhRDUF6A	MYB	CAACCA	1775	6	+
GhRDUF6A	MYB	CAACCA	1818	6	+
GhRDUF6A	MYC	CAATTG	121	6	+
GhRDUF6A	MYC	CATGTG	715	6	-
GhRDUF6A	MYC	CATGTG	928	6	-
GhRDUF6A	MYC	CATGTG	1310	6	+
GhRDUF6A	O2-site	GATGA(C/T)(A/G)TG(A/G)	1432	8	+	cis-acting regulatory element involved in zein metabolism regulation
GhRDUF6A	P-box	CCTTTTG	518	7	-	gibberellin-responsive element
GhRDUF6A	P-box	CCTTTTG	659	7	-	gibberellin-responsive element
GhRDUF6A	STRE	AGGGG	1454	5	+
GhRDUF6A	TATA	TATAAAAT	1628	8	+
GhRDUF6A	TATA-box	TATA	161	4	+	core promoter element around -30 of transcription start
GhRDUF6A	TATA-box	ATTATA	426	6	+	core promoter element around -30 of transcription start
GhRDUF6A	TATA-box	TATAA	427	5	-	core promoter element around -30 of transcription start
GhRDUF6A	TATA-box	TATA	428	4	+	core promoter element around -30 of transcription start
GhRDUF6A	TATA-box	taTATAAAtc	578	9	-	core promoter element around -30 of transcription start
GhRDUF6A	TATA-box	TATA	584	4	+	core promoter element around -30 of transcription start
GhRDUF6A	TATA-box	TATAAGAA	674	8	-	core promoter element around -30 of transcription start
GhRDUF6A	TATA-box	TATATAA	677	7	-	core promoter element around -30 of transcription start
GhRDUF6A	TATA-box	TATATA	678	6	+	core promoter element around -30 of transcription start
GhRDUF6A	TATA-box	ATATAA	679	6	+	core promoter element around -30 of transcription start
GhRDUF6A	TATA-box	TATA	680	4	+	core promoter element around -30 of transcription start
GhRDUF6A	TATA-box	ATTATA	761	6	+	core promoter element around -30 of transcription start
GhRDUF6A	TATA-box	TATAA	762	5	-	core promoter element around -30 of transcription start
GhRDUF6A	TATA-box	TATA	763	4	+	core promoter element around -30 of transcription start
GhRDUF6A	TATA-box	ATTATA	802	6	+	core promoter element around -30 of transcription start
GhRDUF6A	TATA-box	TATAA	803	5	-	core promoter element around -30 of transcription start
GhRDUF6A	TATA-box	TATA	804	4	+	core promoter element around -30 of transcription start
GhRDUF6A	TATA-box	ATATAT	937	6	+	core promoter element around -30 of transcription start
GhRDUF6A	TATA-box	TATA	938	4	+	core promoter element around -30 of transcription start
GhRDUF6A	TATA-box	TATA	971	4	+	core promoter element around -30 of transcription start
GhRDUF6A	TATA-box	TATTTAAA	1175	8	+	core promoter element around -30 of transcription start
GhRDUF6A	TATA-box	ATATAA	1221	6	+	core promoter element around -30 of transcription start
GhRDUF6A	TATA-box	TATA	1222	4	-	core promoter element around -30 of transcription start
GhRDUF6A	TATA-box	ATATAT	1339	6	-	core promoter element around -30 of transcription start
GhRDUF6A	TATA-box	TATA	1340	4	-	core promoter element around -30 of transcription start
GhRDUF6A	TATA-box	ATATAA	1366	6	+	core promoter element around -30 of transcription start
GhRDUF6A	TATA-box	TATA	1367	4	-	core promoter element around -30 of transcription start
GhRDUF6A	TATA-box	ATATAA	1627	6	+	core promoter element around -30 of transcription start
GhRDUF6A	TATA-box	TATA	1628	4	-	core promoter element around -30 of transcription start
GhRDUF6A	TATA-box	TATAAAT	1634	7	-	core promoter element around -30 of transcription start
GhRDUF6A	TATA-box	TATAAA	1635	6	-	core promoter element around -30 of transcription start
GhRDUF6A	TATA-box	TATAA	1636	5	-	core promoter element around -30 of transcription start
GhRDUF6A	TATA-box	TATA	1637	4	-	core promoter element around -30 of transcription start
GhRDUF6A	TATA-box	ATATAT	1651	6	-	core promoter element around -30 of transcription start
GhRDUF6A	TATA-box	TATATA	1652	6	-	core promoter element around -30 of transcription start
GhRDUF6A	TATA-box	ATATAA	1653	6	+	core promoter element around -30 of transcription start
GhRDUF6A	TATA-box	TATA	1654	4	-	core promoter element around -30 of transcription start
GhRDUF6A	TATA-box	TACATAAA	1668	8	+	core promoter element around -30 of transcription start
GhRDUF6A	TATA-box	TATTTAAA	1692	8	-	core promoter element around -30 of transcription start
GhRDUF6A	TATA-box	ATATAT	1711	6	-	core promoter element around -30 of transcription start
GhRDUF6A	TATA-box	TATA	1712	4	-	core promoter element around -30 of transcription start
GhRDUF6A	TATA-box	ATATAA	1841	6	+	core promoter element around -30 of transcription start
GhRDUF6A	TATA-box	TATA	1842	4	-	core promoter element around -30 of transcription start
GhRDUF6A	TATA-box	TACAAAA	1972	7	-	core promoter element around -30 of transcription start
GhRDUF6A	TC-rich repeats	GTTTTCTTAC	773	9	-	cis-acting element involved in defense and stress responsiveness
GhRDUF6A	TCT-motif	TCTTAC	773	6	-	part of a light responsive element
GhRDUF6A	TGACG-motif	TGACG	283	5	+	cis-acting regulatory element involved in the MeJA-responsiveness
GhRDUF6A	TGACG-motif	TGACG	1434	5	+	cis-acting regulatory element involved in the MeJA-responsiveness
GhRDUF6A	TGACG-motif	TGACG	1832	5	-	cis-acting regulatory element involved in the MeJA-responsiveness
GhRDUF6A	TGA-element	AACGAC	1447	6	+	auxin-responsive element
GhRDUF6A	Unnamed__1	CGTGG	146	5	+
GhRDUF6A	Unnamed__1	GAATTTAATTAA	892	11	-	60K protein binding site
GhRDUF6A	Unnamed__1	CGTGG	1821	5	-
GhRDUF6A	Unnamed__4	CTCC	418	4	-
GhRDUF6A	Unnamed__4	CTCC	523	4	-
GhRDUF6A	Unnamed__4	CTCC	1744	4	+
GhRDUF6A	W box	TTGACC	693	6	+
GhRDUF6A	WUN-motif	TTATTACAT	1620	9	+
GhRDUF6A	WUN-motif	TTATTACAT	1664	9	+
GhRDUF6A	WUN-motif	AAATTTCTT	1849	9	+
GhRDUF6A		motif_sequence	104	4	+	short_function
GhRDUF6A		motif_sequence	418	4	-	short_function
GhRDUF6A		motif_sequence	455	4	-	short_function
GhRDUF6A		motif_sequence	671	4	+	short_function
GhRDUF6A		motif_sequence	931	4	+	short_function
GhRDUF6A		motif_sequence	933	4	-	short_function
GhRDUF6A		motif_sequence	1307	4	-	short_function
GhRDUF6A		motif_sequence	1742	4	+	short_function
GhRDUF6A		motif_sequence	1931	4	+	short_function
GhRDUF6A		motif_sequence	1938	4	+	short_function
GhRDUF6D	AAGAA-motif	GAAAGAA	1334	7	+
GhRDUF6D	AAGAA-motif	GAAAGAA	1852	7	-
GhRDUF6D	ABRE	ACGTG	1373	5	+	cis-acting element involved in the abscisic acid responsiveness
GhRDUF6D	ABRE	ACGTG	1436	5	-	cis-acting element involved in the abscisic acid responsiveness
GhRDUF6D	ABRE	ACGTG	1793	5	-	cis-acting element involved in the abscisic acid responsiveness
GhRDUF6D	ABRE3a	TACGTG	1793	6	-
GhRDUF6D	ABRE4	CACGTA	1793	6	+
GhRDUF6D	ARE	AAACCA	137	6	+	cis-acting regulatory element essential for the anaerobic induction
GhRDUF6D	ARE	AAACCA	330	6	+	cis-acting regulatory element essential for the anaerobic induction
GhRDUF6D	ARE	AAACCA	680	6	-	cis-acting regulatory element essential for the anaerobic induction
GhRDUF6D	as-1	TGACG	211	5	+
GhRDUF6D	as-1	TGACG	1831	5	-
GhRDUF6D	AT~TATA-box	TATATA	789	6	+
GhRDUF6D	AT1-motif	AATTATTTTTTATT	1663	13	-	part of a light responsive module
GhRDUF6D	ATCT-motif	AATCTAATCC	702	9	-	part of a conserved DNA module involved in light responsiveness
GhRDUF6D	ATCT-motif	AATCTAATCC	1208	9	-	part of a conserved DNA module involved in light responsiveness
GhRDUF6D	AT-rich element	ATAGAAATCAA	369	10	+	binding site of AT-rich DNA binding protein (ATBP-1)
GhRDUF6D	Box 4	ATTAAT	507	6	+	part of a conserved DNA module involved in light responsiveness
GhRDUF6D	Box 4	ATTAAT	709	6	+	part of a conserved DNA module involved in light responsiveness
GhRDUF6D	Box 4	ATTAAT	746	6	+	part of a conserved DNA module involved in light responsiveness
GhRDUF6D	Box 4	ATTAAT	863	6	+	part of a conserved DNA module involved in light responsiveness
GhRDUF6D	Box 4	ATTAAT	1045	6	-	part of a conserved DNA module involved in light responsiveness
GhRDUF6D	Box 4	ATTAAT	1505	6	-	part of a conserved DNA module involved in light responsiveness
GhRDUF6D	Box 4	ATTAAT	1559	6	-	part of a conserved DNA module involved in light responsiveness
GhRDUF6D	Box 4	ATTAAT	1706	6	-	part of a conserved DNA module involved in light responsiveness
GhRDUF6D	Box 4	ATTAAT	1870	6	-	part of a conserved DNA module involved in light responsiveness
GhRDUF6D	CAAT-box	CAAT	12	4	+
GhRDUF6D	CAAT-box	CCAAT	87	5	-	common cis-acting element in promoter and enhancer regions
GhRDUF6D	CAAT-box	CCAAT	140	5	+	common cis-acting element in promoter and enhancer regions
GhRDUF6D	CAAT-box	CAAT	141	4	+
GhRDUF6D	CAAT-box	CAAAT	143	5	-	common cis-acting element in promoter and enhancer regions
GhRDUF6D	CAAT-box	CAAT	341	4	+
GhRDUF6D	CAAT-box	CAAAT	486	5	+	common cis-acting element in promoter and enhancer regions
GhRDUF6D	CAAT-box	CAAAT	575	5	-	common cis-acting element in promoter and enhancer regions
GhRDUF6D	CAAT-box	CAAAT	621	5	-	common cis-acting element in promoter and enhancer regions
GhRDUF6D	CAAT-box	CAAT	720	4	+
GhRDUF6D	CAAT-box	CAAT	732	4	+
GhRDUF6D	CAAT-box	CAAT	744	4	+
GhRDUF6D	CAAT-box	CAAAT	752	5	+	common cis-acting element in promoter and enhancer regions
GhRDUF6D	CAAT-box	CAAAT	774	5	+	common cis-acting element in promoter and enhancer regions
GhRDUF6D	CAAT-box	CAAT	833	4	-
GhRDUF6D	CAAT-box	CAAT	867	4	-
GhRDUF6D	CAAT-box	CAAT	918	4	-
GhRDUF6D	CAAT-box	CAAT	939	4	-
GhRDUF6D	CAAT-box	CAAT	951	4	-
GhRDUF6D	CAAT-box	CAAAT	968	5	-	common cis-acting element in promoter and enhancer regions
GhRDUF6D	CAAT-box	CAAT	997	4	+
GhRDUF6D	CAAT-box	CAAT	1002	4	-
GhRDUF6D	CAAT-box	CAAAT	1027	5	+	common cis-acting element in promoter and enhancer regions
GhRDUF6D	CAAT-box	CAAT	1072	4	+
GhRDUF6D	CAAT-box	CAAT	1077	4	-
GhRDUF6D	CAAT-box	CAAT	1102	4	+
GhRDUF6D	CAAT-box	CAAAT	1172	5	+	common cis-acting element in promoter and enhancer regions
GhRDUF6D	CAAT-box	CAAT	1219	4	+
GhRDUF6D	CAAT-box	CAAT	1409	4	+
GhRDUF6D	CAAT-box	CAAT	1534	4	+
GhRDUF6D	CAAT-box	CAAAT	1619	5	-	common cis-acting element in promoter and enhancer regions
GhRDUF6D	CAAT-box	CAAT	1651	4	+
GhRDUF6D	CAAT-box	CCAAT	1778	5	+	common cis-acting element in promoter and enhancer regions
GhRDUF6D	CAAT-box	CAAT	1779	4	+
GhRDUF6D	CAAT-box	CAAAT	1843	5	+	common cis-acting element in promoter and enhancer regions
GhRDUF6D	CAAT-box	CAAT	1868	4	+
GhRDUF6D	CAAT-box	CAAAT	1874	5	-	common cis-acting element in promoter and enhancer regions
GhRDUF6D	CAAT-box	CAAT	1960	4	-
GhRDUF6D	CAAT-box	CAAT	1979	4	-
GhRDUF6D	CGTCA-motif	CGTCA	211	5	-	cis-acting regulatory element involved in the MeJA-responsiveness
GhRDUF6D	CGTCA-motif	CGTCA	1831	5	+	cis-acting regulatory element involved in the MeJA-responsiveness
GhRDUF6D	chs-CMA2b	GAACCTACACAC	1764	11	-	part of a light responsive element
GhRDUF6D	ERE	ATTTTAAA	531	8	-
GhRDUF6D	ERE	ATTTTAAA	649	8	-
GhRDUF6D	ERE	ATTTTAAA	977	8	-
GhRDUF6D	ERE	ATTTTAAA	1287	8	+
GhRDUF6D	ERE	ATTTTAAA	1319	8	+
GhRDUF6D	ERE	ATTTTAAA	1574	8	-
GhRDUF6D	ERE	ATTTCATA	1835	8	+
GhRDUF6D	G-box	TACGTG	1793	6	-	cis-acting regulatory element involved in light responsiveness
GhRDUF6D	G-Box	CACGTT	1372	6	-	cis-acting regulatory element involved in light responsiveness
GhRDUF6D	G-Box	CACGTT	1436	6	+	cis-acting regulatory element involved in light responsiveness
GhRDUF6D	GT1-motif	GGTTAA	895	6	-	light responsive element
GhRDUF6D	HD-Zip 1	CAAT(A/T)ATTG	997	8.5	-	element involved in differentiation of the palisade mesophyll cells
GhRDUF6D	HD-Zip 1	CAAT(A/T)ATTG	1072	8.5	-	element involved in differentiation of the palisade mesophyll cells
GhRDUF6D	LTR	CCGAAA	1473	6	-	cis-acting element involved in low-temperature responsiveness
GhRDUF6D	MRE	AACCTAA	1768	7	-	MYB binding site involved in light responsiveness
GhRDUF6D	MYB	CAACCA	160	6	-
GhRDUF6D	MYB	TAACCA	393	6	+
GhRDUF6D	MYB	CAACCA	676	6	-
GhRDUF6D	MYB	TAACCA	896	6	+
GhRDUF6D	MYB	CAACCA	1775	6	+
GhRDUF6D	MYB	CAACCA	1817	6	+
GhRDUF6D	Myb	TAACTG	1054	6	+
GhRDUF6D	MYB-like sequence	TAACCA	393	6	+
GhRDUF6D	MYB-like sequence	TAACCA	896	6	+
GhRDUF6D	MYC	CATGTG	783	6	-
GhRDUF6D	MYC	CATTTG	1172	6	-
GhRDUF6D	TATA-box	TATA	218	4	+	core promoter element around -30 of transcription start
GhRDUF6D	TATA-box	TATA	356	4	+	core promoter element around -30 of transcription start
GhRDUF6D	TATA-box	taTATAAAtc	506	9	-	core promoter element around -30 of transcription start
GhRDUF6D	TATA-box	TATA	512	4	+	core promoter element around -30 of transcription start
GhRDUF6D	TATA-box	ATTATA	616	6	+	core promoter element around -30 of transcription start
GhRDUF6D	TATA-box	TATAA	617	5	-	core promoter element around -30 of transcription start
GhRDUF6D	TATA-box	TATA	618	4	+	core promoter element around -30 of transcription start
GhRDUF6D	TATA-box	ATTATA	657	6	+	core promoter element around -30 of transcription start
GhRDUF6D	TATA-box	TATAA	658	5	-	core promoter element around -30 of transcription start
GhRDUF6D	TATA-box	TATA	659	4	+	core promoter element around -30 of transcription start
GhRDUF6D	TATA-box	TATACA	787	6	-	core promoter element around -30 of transcription start
GhRDUF6D	TATA-box	TATATA	789	6	+	core promoter element around -30 of transcription start
GhRDUF6D	TATA-box	ATATAT	790	6	+	core promoter element around -30 of transcription start
GhRDUF6D	TATA-box	TATA	791	4	+	core promoter element around -30 of transcription start
GhRDUF6D	TATA-box	TATA	824	4	+	core promoter element around -30 of transcription start
GhRDUF6D	TATA-box	ATATAA	983	6	+	core promoter element around -30 of transcription start
GhRDUF6D	TATA-box	TATA	984	4	+	core promoter element around -30 of transcription start
GhRDUF6D	TATA-box	TATTTAAA	1129	8	+	core promoter element around -30 of transcription start
GhRDUF6D	TATA-box	ATATAT	1274	6	-	core promoter element around -30 of transcription start
GhRDUF6D	TATA-box	TATA	1275	4	-	core promoter element around -30 of transcription start
GhRDUF6D	TATA-box	ATATAA	1300	6	+	core promoter element around -30 of transcription start
GhRDUF6D	TATA-box	TATA	1301	4	-	core promoter element around -30 of transcription start
GhRDUF6D	TATA-box	ATATAA	1308	6	+	core promoter element around -30 of transcription start
GhRDUF6D	TATA-box	TATA	1309	4	-	core promoter element around -30 of transcription start
GhRDUF6D	TATA-box	ATATAA	1592	6	+	core promoter element around -30 of transcription start
GhRDUF6D	TATA-box	TATA	1593	4	-	core promoter element around -30 of transcription start
GhRDUF6D	TATA-box	TATAAAT	1644	7	-	core promoter element around -30 of transcription start
GhRDUF6D	TATA-box	TATAAA	1645	6	-	core promoter element around -30 of transcription start
GhRDUF6D	TATA-box	TATAA	1646	5	-	core promoter element around -30 of transcription start
GhRDUF6D	TATA-box	TATA	1647	4	-	core promoter element around -30 of transcription start
GhRDUF6D	TATA-box	TATATTTATATTT	1656	12	-	core promoter element around -30 of transcription start
GhRDUF6D	TATA-box	ATATAA	1658	6	+	core promoter element around -30 of transcription start
GhRDUF6D	TATA-box	TATA	1659	4	-	core promoter element around -30 of transcription start
GhRDUF6D	TATA-box	TACATAAA	1676	8	+	core promoter element around -30 of transcription start
GhRDUF6D	TATA-box	ATATAT	1710	6	-	core promoter element around -30 of transcription start
GhRDUF6D	TATA-box	TATA	1711	4	-	core promoter element around -30 of transcription start
GhRDUF6D	TATA-box	TACAAAA	1972	7	-	core promoter element around -30 of transcription start
GhRDUF6D	TGACG-motif	TGACG	211	5	+	cis-acting regulatory element involved in the MeJA-responsiveness
GhRDUF6D	TGACG-motif	TGACG	1831	5	-	cis-acting regulatory element involved in the MeJA-responsiveness
GhRDUF6D	Unnamed__1	CGTGG	1820	5	-
GhRDUF6D	Unnamed__4	CTCC	79	4	-
GhRDUF6D	Unnamed__4	CTCC	337	4	-
GhRDUF6D	Unnamed__4	CTCC	346	4	-
GhRDUF6D	Unnamed__4	CTCC	451	4	-
GhRDUF6D	Unnamed__4	CTCC	1455	4	+
GhRDUF6D	Unnamed__4	CTCC	1744	4	+
GhRDUF6D	W box	TTGACC	1078	6	+
GhRDUF6D	WUN-motif	TTATTACAT	1604	9	+
GhRDUF6D	WUN-motif	TTATTACAT	1672	9	+
GhRDUF6D	WUN-motif	AAATTTCTT	1848	9	+
GhRDUF6D		motif_sequence	14	4	+	short_function
GhRDUF6D		motif_sequence	79	4	-	short_function
GhRDUF6D		motif_sequence	346	4	-	short_function
GhRDUF6D		motif_sequence	579	4	-	short_function
GhRDUF6D		motif_sequence	1742	4	+	short_function
GhRDUF6D		motif_sequence	1931	4	+	short_function
GhRDUF6D		motif_sequence	1938	4	+	short_function
GhRDUF7A	3-AF1 binding site	TAAGAGAGGAA	1885	10	-	light responsive element
GhRDUF7A	AAGAA-motif	GAAAGAA	318	7	-
GhRDUF7A	AAGAA-motif	GAAAGAA	571	7	+
GhRDUF7A	AAGAA-motif	GAAAGAA	1949	7	-
GhRDUF7A	ABRE	ACGTG	1249	5	-	cis-acting element involved in the abscisic acid responsiveness
GhRDUF7A	AE-box	AGAAACAA	1345	8	+	part of a module for light response
GhRDUF7A	AP-1	TGAGTTAG	838	8	-
GhRDUF7A	ARE	AAACCA	1122	6	-	cis-acting regulatory element essential for the anaerobic induction
GhRDUF7A	ARE	AAACCA	1295	6	+	cis-acting regulatory element essential for the anaerobic induction
GhRDUF7A	as-1	TGACG	1685	5	+
GhRDUF7A	AT~TATA-box	TATATAAA	254	8	-
GhRDUF7A	AT~TATA-box	TATATA	256	6	+
GhRDUF7A	AT~TATA-box	TATATAAA	420	8	-
GhRDUF7A	AT~TATA-box	TATATA	422	6	+
GhRDUF7A	AT~TATA-box	TATATAAA	963	8	-
GhRDUF7A	AT~TATA-box	TATATA	965	6	+
GhRDUF7A	AT~TATA-box	TATATA	1535	6	-
GhRDUF7A	AT~TATA-box	TATATA	1641	6	-
GhRDUF7A	AT~TATA-box	TATATAAA	1801	8	-
GhRDUF7A	AT~TATA-box	TATATA	1803	6	-
GhRDUF7A	AT~TATA-box	TATATA	1805	6	-
GhRDUF7A	Box 4	ATTAAT	263	6	+	part of a conserved DNA module involved in light responsiveness
GhRDUF7A	Box 4	ATTAAT	313	6	+	part of a conserved DNA module involved in light responsiveness
GhRDUF7A	Box 4	ATTAAT	368	6	+	part of a conserved DNA module involved in light responsiveness
GhRDUF7A	Box 4	ATTAAT	577	6	+	part of a conserved DNA module involved in light responsiveness
[truncated: 400 more rows]
